# Supplementary material for: Comparative Analysis of the Transcriptome in Tissues Secreting Purple and White Nacre in the Pearl Mussel Hyriopsis cumingii
Source: PLoS One. 2013 Jan 14;8(1):e53617. doi: 10.1371/journal.pone.0053617 (PMC3544910; doi:10.1371/journal.pone.0053617)
Supplement: File S1 — The list of SSRs information indentified from all the unisequences. (XLSX) [file pone.0053617.s001.xlsx]

## Sheet: Table S1
ID	SSR nr.	SSR type	SSR	size
Contig24	1	p2	(AC)21	42
Contig27	1	c	(TG)23(TA)24	94
Contig52	1	p3	(GTT)6	18
Contig59	1	p3	(GGT)6	18
Contig96	1	p2	(AG)10	20
Contig116	1	p3	(TGT)8	24
Contig121	1	p2	(AT)11	22
Contig131	1	p2	(TG)10	20
Contig182	1	p2	(TG)19	38
Contig195	1	p3	(TTA)8	24
Contig229	1	p6	(TGGAGC)5	30
Contig241	1	p2	(AT)24	48
Contig242	1	p2	(AT)22	44
Contig289	1	p4	(TATT)6	24
Contig318	1	p3	(AAT)8	24
Contig350	1	p4	(TTGA)9	36
Contig352	1	p2	(GT)10	20
Contig365	1	c	(TACA)13cacatatatacatacatacatacgtacgtgtacgtacatacat(ACAG)6	119
Contig400	1	p2	(AC)19	38
Contig411	1	p2	(GA)16	32
Contig418	1	p2	(TG)18	36
Contig432	1	c	(CTCA)8(CT)18(CA)11	90
Contig435	1	p4	(ACAT)6	24
Contig468	1	c	(ATGC)5atgtaggtaggtaggtaggtatgtacgtacgtacgtgtgtgtgtgtatgtatgtatgtacgtacgtacgtgtg(TGTA)5cgtacgtatgtatatatgtatgtatgtgtgtgtatgtatgtatgcatgtatgggtgtgtgtgtgtg(TGTA)6	203
Contig473	1	c	(GTAT)9a(TATG)6	61
Contig480	1	p6	(TGATGT)5	30
Contig521	1	p2	(AG)16	32
Contig537	1	p3	(TGT)6	18
Contig540	1	p3	(ATA)12	36
Contig577	1	p3	(GCT)7	21
Contig590	1	p3	(ATA)15	45
Contig591	1	p2	(CT)14	28
Contig603	1	p3	(ACA)7	21
Contig603	2	p2	(AC)19	38
Contig622	1	c	(GT)23a(TG)58c(GT)60gc(GT)47	380
Contig644	1	p3	(TAT)14	42
Contig648	1	p3	(ACA)6	18
Contig654	1	p2	(TA)20	40
Contig669	1	p3	(AAT)12	36
Contig678	1	p2	(AC)18	36
Contig708	1	p2	(TG)10	20
Contig763	1	p2	(AT)13	26
Contig812	1	p3	(TCC)7	21
Contig840	1	p2	(AG)16	32
Contig853	1	c	(ACAT)8acgtgcatacatacatacat(CATA)5	72
Contig904	1	p2	(GT)16	32
Contig917	1	c	(CGT)9tgttgttgttcttg(TTA)9	68
Contig926	1	p6	(GCTGGA)6	36
Contig943	1	p2	(GA)12	24
Contig979	1	p3	(ACC)7	21
Contig991	1	p3	(TAT)6	18
Contig994	1	c	(AAT)15tatagtaataatagcaatagtaaaaataac(ACT)7	96
Contig1033	1	p2	(AC)18	36
Contig1061	1	p3	(TTA)10	30
Contig1061	2	p2	(CA)25	50
Contig1064	1	p3	(TGC)7	21
Contig1084	1	p4	(AATA)8	32
Contig1093	1	c	(CA)13(TA)11	48
Contig1153	1	p3	(TTG)8	24
Contig1163	1	p6	(CCAGCT)6	36
Contig1186	1	p2	(TG)12	24
Contig1186	2	p2	(TG)14	28
Contig1190	1	p3	(ACA)6	18
Contig1201	1	p2	(CA)17	34
Contig1202	1	p3	(ATA)12	36
Contig1205	1	p3	(GCT)7	21
Contig1237	1	p3	(TTA)9	27
Contig1237	2	p2	(TA)14	28
Contig1244	1	c	(ACAT)13aaatacatacatacatacatg(CATA)8	105
Contig1268	1	p2	(AG)10	20
Contig1281	1	p2	(AC)11	22
Contig1284	1	p4	(TGTA)7	28
Contig1306	1	p6	(AGCTGG)5	30
Contig1323	1	p2	(AC)19	38
Contig1335	1	p2	(AC)12	24
Contig1335	2	p4	(ATAA)5	20
Contig1339	1	p2	(TC)11	22
Contig1459	1	p4	(CATA)7	28
Contig1471	1	p2	(GT)11	22
Contig1493	1	p2	(AC)13	26
Contig1496	1	p2	(TA)17	34
Contig1517	1	p2	(TA)17	34
Contig1570	1	p2	(TA)21	42
Contig1602	1	c	(TTA)8a(TAT)9	52
Contig1610	1	p3	(ATT)8	24
Contig1651	1	p4	(TTTA)9	36
Contig1659	1	p4	(ACAA)5	20
Contig1763	1	p2	(CA)13	26
Contig1796	1	p2	(CA)14	28
Contig1802	1	p4	(CATA)5	20
Contig1808	1	p2	(TA)14	28
Contig1841	1	p2	(TC)11	22
Contig1849	1	p3	(GTT)6	18
Contig1875	1	p3	(GTT)6	18
Contig1906	1	p2	(CT)13	26
Contig1911	1	p3	(ACA)6	18
Contig1914	1	p2	(AT)11	22
Contig1916	1	p3	(TTA)10	30
Contig1940	1	c	(TACA)5tgcatacatacac(ACAT)5gcattact(TACA)12	109
Contig1940	2	p2	(GA)14	28
Contig1942	1	p3	(GAT)16	48
Contig1968	1	p3	(TTA)9	27
Contig1974	1	p4	(AGAC)6	24
Contig2007	1	p2	(AG)20	40
Contig2044	1	p2	(TA)18	36
Contig2064	1	p3	(TTA)7	21
Contig2073	1	p2	(TG)10	20
Contig2076	1	p6	(CCAGCT)5	30
Contig2076	2	p6	(CCAGCT)5	30
Contig2076	3	p6	(CCAGCT)5	30
Contig2094	1	p2	(TA)12	24
Contig2102	1	c	(TG)11(AG)18	58
Contig2153	1	p3	(AAT)15	45
Contig2279	1	p4	(AGTC)8	32
Contig2283	1	c	(ATA)15atgaatataataataaga(CAT)6	81
Contig2301	1	c	(TGTA)15tgc(ATGT)5atgcatgc(ATGT)12catgctatcc(ATGT)7	177
Contig2320	1	p3	(GCT)7	21
Contig2324	1	p3	(CTC)6	18
Contig2330	1	p4	(TATT)5	20
Contig2371	1	p4	(ACAT)9	36
Contig2415	1	p3	(GCA)7	21
Contig2424	1	c	(AC)11atatatatat(AG)11	54
Contig2426	1	p2	(TA)16	32
Contig2439	1	p2	(TA)10	20
Contig2483	1	p4	(TGGA)5	20
Contig2485	1	p3	(TAA)17	51
Contig2507	1	p3	(ACA)7	21
Contig2526	1	p3	(TTG)6	18
Contig2548	1	p2	(AG)11	22
Contig2552	1	p3	(AAC)6	18
Contig2566	1	p3	(TGT)7	21
Contig2635	1	p3	(TAA)6	18
Contig2690	1	p4	(TGTC)5	20
Contig2711	1	p2	(AC)20	40
Contig2712	1	p3	(ATT)8	24
Contig2740	1	c	(TGTA)14tgcatgtatgcatgcatgcatgc(ATGT)15cgctttctctttgattatttattatatgttcaatatatt(TGTA)14	234
Contig2781	1	p3	(ATA)8	24
Contig2785	1	p4	(AAAT)5	20
Contig2847	1	p2	(AT)11	22
Contig2855	1	p2	(AC)13	26
Contig2883	1	p3	(GGA)6	18
Contig2896	1	p3	(ACC)6	18
Contig2897	1	c	(ATC)10acaattggtatcgatatgatgaccatgacaatgttgttccttttattgttattg(TTA)9	111
Contig2923	1	p2	(TC)11	22
Contig2950	1	p3	(TTG)7	21
Contig2997	1	p2	(CA)16	32
Contig3006	1	p2	(TA)10	20
Contig3023	1	c	(AGT)6agcg(GTA)11	55
Contig3107	1	p2	(TA)11	22
Contig3108	1	p2	(TG)10	20
Contig3112	1	p4	(TATC)11	44
Contig3142	1	p2	(GA)19	38
Contig3153	1	p2	(CA)10	20
Contig3164	1	p3	(AAT)13	39
Contig3196	1	p2	(CA)15	30
Contig3208	1	c	(CT)19(CA)10	58
Contig3209	1	p3	(TCA)7	21
Contig3227	1	p2	(AT)10	20
Contig3244	1	p2	(CA)11	22
Contig3246	1	p2	(TA)18	36
Contig3248	1	c	(ACT)9aatgcaacatcat(CAA)6	58
Contig3281	1	p4	(GCAC)5	20
Contig3290	1	p3	(ATA)6	18
Contig3302	1	p2	(AC)13	26
Contig3315	1	p2	(GA)14	28
Contig3348	1	p3	(AAT)9	27
Contig3421	1	c	(TGTA)6(TATG)5	44
Contig3424	1	p2	(CA)11	22
Contig3425	1	p3	(TGT)6	18
Contig3437	1	p3	(TGT)6	18
Contig3452	1	p2	(AT)11	22
Contig3497	1	p3	(TTA)11	33
Contig3559	1	p2	(CA)11	22
Contig3599	1	p2	(AT)11	22
Contig3610	1	p2	(CA)10	20
Contig3621	1	p2	(AT)21	42
Contig3633	1	p2	(TG)13	26
Contig3655	1	p2	(AT)11	22
Contig3656	1	p3	(TTG)9	27
Contig3669	1	p3	(AAC)7	21
Contig3708	1	p4	(TACG)6	24
Contig3739	1	c	(GTAT)6a(TATG)6	49
Contig3788	1	p3	(TAG)7	21
Contig3794	1	p2	(AT)14	28
Contig3806	1	p4	(ACAT)8	32
Contig3830	1	p3	(TAA)8	24
Contig3878	1	p4	(CAAC)6	24
Contig3892	1	c	(AT)13ac(GT)12	52
Contig3902	1	p2	(CA)18	36
Contig3952	1	p2	(CT)22	44
Contig3963	1	p2	(GT)21	42
Contig3974	1	p2	(AT)17	34
Contig4006	1	p4	(TGTA)9	36
Contig4007	1	c	(TA)10natatanatatatagattatag(AT)13	68
Contig4018	1	p2	(CA)10	20
Contig4023	1	p4	(AAAT)6	24
Contig4047	1	p3	(CAC)6	18
Contig4054	1	p2	(CA)11	22
Contig4054	2	p2	(AT)13	26
Contig4246	1	p4	(TACA)7	28
Contig4269	1	p2	(GT)10	20
Contig4288	1	p3	(TCT)8	24
Contig4295	1	p5	(TATTA)10	50
Contig4314	1	p2	(TA)11	22
Contig4335	1	p2	(CA)25	50
Contig4350	1	p2	(TC)11	22
Contig4365	1	p3	(ATA)14	42
Contig4409	1	p3	(TAA)6	18
Contig4461	1	p2	(AT)20	40
Contig4477	1	p2	(TG)14	28
Contig4494	1	c	(ATGC)6atgtatgtatgtatgtatatatgtatgtagtgtatgtatgtatgtatgtgtgtgta(TG)24	128
Contig4495	1	c	(AGT)6ggtagtagtagtaatagg(AGT)6	54
Contig4577	1	p2	(AG)22	44
Contig4650	1	c	(TATG)6tatatg(TA)17	64
Contig4659	1	c	(ATCC)5atacatacatatat(CATC)5cac(CCAT)6acatacatacatg(CATA)7	122
Contig4664	1	p3	(ACA)6	18
Contig4714	1	p4	(CACG)5	20
Contig4735	1	p2	(TG)13	26
Contig4753	1	p2	(TG)12	24
Contig4775	1	p2	(AT)11	22
Contig4787	1	p3	(AAT)12	36
Contig4793	1	p2	(AC)10	20
Contig4800	1	p2	(CA)11	22
Contig4820	1	p2	(GA)10	20
Contig4822	1	p3	(TAA)6	18
Contig4832	1	p4	(CATA)8	32
Contig4836	1	p3	(GTT)6	18
Contig4842	1	p2	(CA)15	30
Contig4903	1	p3	(GCT)7	21
Contig4915	1	p2	(AT)22	44
Contig4942	1	p3	(ATT)8	24
Contig4947	1	p2	(GA)13	26
Contig4950	1	p4	(CGAG)5	20
Contig4988	1	p3	(ATT)8	24
Contig5012	1	p4	(GTAT)5	20
Contig5026	1	p2	(AT)20	40
Contig5028	1	p2	(TG)19	38
Contig5060	1	p3	(ACA)8	24
Contig5097	1	p3	(TTG)7	21
Contig5108	1	p3	(GGA)7	21
Contig5108	2	p3	(TAT)9	27
Contig5190	1	p2	(TG)16	32
Contig5201	1	c	(CA)17acacacacacacaacgacgcgcgccgacactact(CA)15ctact(AC)10	123
Contig5217	1	p3	(TAT)12	36
Contig5233	1	p2	(CT)20	40
Contig5235	1	p3	(TTG)8	24
Contig5237	1	p3	(TTG)6	18
Contig5246	1	p5	(TATTA)12	60
Contig5336	1	p2	(TG)11	22
Contig5343	1	p3	(ATA)7	21
Contig5347	1	p3	(AAT)11	33
Contig5379	1	p3	(TGT)6	18
Contig5393	1	p3	(AAT)15	45
Contig5405	1	p2	(AC)11	22
Contig5407	1	p3	(ACA)7	21
Contig5421	1	p3	(TGT)6	18
Contig5441	1	p2	(GT)10	20
Contig5466	1	p4	(ATAC)5	20
Contig5477	1	p3	(TTG)7	21
Contig5492	1	p2	(AC)12	24
Contig5506	1	p2	(CT)13	26
Contig5525	1	p3	(TTG)6	18
Contig5544	1	p2	(TG)11	22
Contig5555	1	p4	(ATTT)12	48
Contig5567	1	p2	(TG)33	66
Contig5572	1	p3	(ATA)6	18
Contig5583	1	c	(TTA)6gagtttctttcagtattagtatgcaagcaggtttaagtggtgaaggagaaccagagtcctaccaccagcatcagatggtggatcac(AAT)6gataataataataacaataataataattataacaataataataac(AAT)6	185
Contig5656	1	p2	(GA)12	24
Contig5660	1	p4	(TACA)15	60
Contig5674	1	p2	(TA)20	40
Contig5677	1	p2	(TC)16	32
Contig5678	1	p3	(GAT)10	30
Contig5687	1	p3	(TTA)6	18
Contig5692	1	p4	(ATAG)6	24
Contig5704	1	p3	(ACA)9	27
Contig5712	1	p2	(AG)11	22
Contig5784	1	p3	(TTA)8	24
Contig5784	2	p3	(TTA)15	45
Contig5785	1	p2	(AT)18	36
Contig5877	1	p2	(GA)15	30
Contig5901	1	p4	(TGTA)7	28
Contig5905	1	p3	(TTA)6	18
Contig5916	1	p2	(GA)14	28
Contig5985	1	c	(TATG)14tatctatgtatgtactactttgaaagaatgactatattaa(TATG)6a(ATGT)13	173
Contig6002	1	p2	(TA)10	20
Contig6022	1	p2	(TA)10	20
Contig6034	1	c*	(CATA)7cag(ACAT)9acacacatgcatgcatgcatgcat(AC)19(ACAT)11*	171
Contig6035	1	p3	(GGA)6	18
Contig6038	1	p2	(CA)19	38
Contig6077	1	p2	(AC)16	32
Contig6105	1	p2	(TA)11	22
Contig6106	1	p2	(CG)10	20
Contig6107	1	c	(GTAT)5gtgtg(TCTA)5	45
Contig6117	1	p2	(AT)11	22
Contig6131	1	p3	(GCT)7	21
Contig6131	2	p6	(GCTGGA)5	30
Contig6149	1	p3	(ATA)10	30
Contig6164	1	p3	(TTG)7	21
Contig6171	1	p3	(GGC)6	18
Contig6194	1	p3	(ATT)10	30
Contig6212	1	p2	(TA)16	32
Contig6216	1	p2	(TA)13	26
Contig6220	1	p2	(GT)17	34
Contig6253	1	p2	(AT)11	22
Contig6258	1	p4	(TGAT)5	20
Contig6374	1	p2	(TG)17	34
Contig6388	1	p3	(TGT)6	18
Contig6421	1	p3	(TAA)8	24
Contig6428	1	p4	(AATA)7	28
Contig6440	1	p2	(CA)10	20
Contig6477	1	p3	(GCT)7	21
Contig6519	1	p2	(GT)11	22
Contig6538	1	p2	(TA)10	20
Contig6543	1	p3	(TAT)7	21
Contig6556	1	p2	(AC)10	20
Contig6571	1	p3	(CAA)6	18
Contig6587	1	p2	(AT)21	42
Contig6673	1	p2	(GT)11	22
Contig6707	1	p3	(ATA)6	18
Contig6748	1	p4	(TTAA)5	20
Contig6768	1	p2	(TA)17	34
Contig6783	1	c	(TAC)8tcctattactactattaccactaccactactactactactattactactactaccactattaccactaccactactactactcctat(TAC)6	129
Contig6792	1	p3	(TGT)8	24
Contig6795	1	p3	(CAT)6	18
Contig6829	1	p4	(TATG)5	20
Contig6829	2	p2	(TC)13	26
Contig6841	1	p2	(TA)12	24
Contig6842	1	p4	(GATA)10	40
Contig6854	1	p2	(AG)11	22
Contig6856	1	p2	(AT)22	44
Contig6858	1	c	(ACAT)15(GCAT)7	88
Contig6882	1	p2	(AT)10	20
Contig6885	1	p2	(TC)10	20
Contig6925	1	p3	(CTG)7	21
Contig6982	1	p2	(TA)10	20
Contig7009	1	p3	(TTA)17	51
Contig7038	1	p3	(TAT)6	18
Contig7066	1	p3	(GCT)7	21
Contig7088	1	p2	(TC)20	40
Contig7104	1	p2	(GT)11	22
Contig7112	1	p3	(GTT)6	18
Contig7236	1	p2	(TA)14	28
Contig7252	1	c	(TTA)6ttg(GTA)6	39
Contig7259	1	p2	(CA)18	36
Contig7262	1	p2	(TA)27	54
Contig7277	1	p2	(AT)20	40
Contig7279	1	p2	(AT)10	20
Contig7300	1	p3	(TTA)10	30
Contig7315	1	p3	(TAC)8	24
Contig7315	2	c	(ACT)6cctattactactactacc(ACT)6	54
Contig7325	1	p2	(GA)20	40
Contig7341	1	p2	(AC)11	22
Contig7400	1	p2	(TC)13	26
Contig7442	1	p2	(AT)20	40
Contig7476	1	p3	(GTT)6	18
Contig7482	1	p4	(TATG)11	44
Contig7483	1	c	(TATG)7tatatacacatatatatatac(AT)13acacatacatacatac(AT)11	113
Contig7487	1	p4	(ACAT)6	24
Contig7510	1	p4	(AATA)5	20
Contig7518	1	c	(AT)11gtatatatg(TA)20tntgtg(TA)10	97
Contig7553	1	p3	(ACA)8	24
Contig7598	1	p3	(ATA)6	18
Contig7615	1	p3	(AAC)6	18
Contig7627	1	c	(AAT)6aacaacaacaac(AAT)15	75
Contig7630	1	p3	(ACA)6	18
Contig7643	1	p3	(TTG)6	18
Contig7697	1	p2	(TA)13	26
Contig7707	1	p2	(TG)20	40
Contig7734	1	p2	(AT)10	20
Contig7756	1	c	(TGTA)12cgtacgtacatac(GTAT)7	89
Contig7773	1	p3	(AAT)12	36
Contig7803	1	p3	(AGG)7	21
Contig7814	1	p3	(TAA)6	18
Contig7821	1	p4	(CATA)6	24
Contig7821	2	p4	(CATA)11	44
Contig7831	1	p3	(TAT)9	27
Contig7868	1	p2	(AG)13	26
Contig7879	1	p3	(TTG)8	24
Contig7882	1	p2	(CA)15	30
Contig7915	1	p3	(ATA)9	27
Contig7921	1	p2	(TG)19	38
Contig7931	1	p5	(AGATA)9	45
Contig7944	1	p2	(AT)26	52
Contig7949	1	p2	(TC)11	22
Contig7979	1	p3	(TGT)6	18
Contig7999	1	p2	(GT)15	30
Contig8010	1	p3	(TAA)12	36
Contig8064	1	p2	(AC)17	34
Contig8111	1	p2	(GT)18	36
Contig8115	1	p2	(GA)13	26
Contig8129	1	p3	(GTG)6	18
Contig8136	1	p3	(GAG)7	21
Contig8137	1	c	(TAA)6tagtttattgttatcattattattatcattattattgtc(ATT)7(AGT)8	102
Contig8155	1	p3	(ATT)13	39
Contig8158	1	p2	(CA)11	22
Contig8175	1	p3	(GAG)6	18
Contig8203	1	p2	(TG)14	28
Contig8208	1	p2	(AG)15	30
Contig8216	1	p4	(TATC)11	44
Contig8231	1	p2	(AT)20	40
Contig8231	2	p4	(TACA)14	56
Contig8250	1	p2	(TA)12	24
Contig8254	1	p3	(TGT)6	18
Contig8320	1	p3	(TAA)9	27
Contig8339	1	p3	(TGT)6	18
Contig8370	1	p2	(AT)12	24
Contig8419	1	p2	(AG)11	22
Contig8541	1	p2	(AT)21	42
Contig8541	2	p2	(AC)14	28
Contig8544	1	p2	(TG)11	22
Contig8592	1	p2	(CA)11	22
Contig8592	2	p3	(ACA)7	21
Contig8617	1	p2	(TG)13	26
Contig8637	1	p2	(AC)16	32
Contig8645	1	p2	(TA)11	22
Contig8647	1	p2	(GT)11	22
Contig8681	1	p4	(CTTT)5	20
Contig8689	1	p2	(AC)17	34
Contig8710	1	p3	(ATG)6	18
Contig8757	1	p3	(AAC)9	27
Contig8790	1	p2	(AT)10	20
Contig8794	1	p3	(TGT)6	18
Contig8825	1	p2	(AC)11	22
Contig8834	1	c	(TAA)11tactattgataccacgacctctaccacgacgacgacgaccaccaccacc(AAT)6	100
Contig8969	1	c	(TA)20tgtgtg(TA)11	68
Contig8978	1	p3	(TAG)9	27
Contig8990	1	p2	(AC)11	22
Contig8996	1	c	(TTG)6ctgttgctgctgttgttgt(TGC)8	61
Contig8996	2	p3	(TGC)6	18
Contig9042	1	p2	(AG)21	42
Contig9068	1	p2	(GT)16	32
Contig9083	1	p2	(AT)10	20
Contig9084	1	p2	(AG)10	20
Contig9110	1	p2	(GT)19	38
Contig9155	1	c	(ATT)6g(TTA)13	58
Contig9167	1	c	(AT)10(AG)10	40
Contig9185	1	p2	(AT)12	24
Contig9195	1	p2	(CA)16	32
Contig9231	1	p4	(TATT)7	28
Contig9253	1	p2	(TC)11	22
Contig9319	1	p2	(AC)17	34
Contig9327	1	p6	(GGTGCG)5	30
Contig9405	1	p2	(AT)10	20
Contig9416	1	p2	(AT)10	20
Contig9429	1	p2	(AT)13	26
Contig9435	1	p2	(TC)10	20
Contig9449	1	p2	(AT)15	30
Contig9450	1	p2	(TG)20	40
Contig9471	1	p2	(CT)11	22
Contig9484	1	p2	(TG)11	22
Contig9488	1	p3	(TTA)8	24
Contig9495	1	p3	(GCA)7	21
Contig9509	1	p2	(GA)10	20
Contig9516	1	p3	(ACA)6	18
Contig9542	1	p3	(ATA)7	21
Contig9570	1	p3	(TTA)8	24
Contig9571	1	p3	(GCT)6	18
Contig9594	1	c	(GA)33agagtac(GTA)7	94
Contig9607	1	p3	(TTG)7	21
Contig9635	1	p2	(CT)15	30
Contig9649	1	p2	(GT)11	22
Contig9703	1	p4	(TGTA)9	36
Contig9736	1	p6	(CTCCGA)5	30
Contig9738	1	p2	(TA)19	38
Contig9767	1	p3	(TTG)6	18
Contig9835	1	p4	(TTAT)8	32
Contig9857	1	p4	(TATT)5	20
Contig9870	1	p4	(ATAC)7	28
Contig9876	1	p3	(CAG)6	18
Contig9877	1	p6	(TCCGGC)6	36
Contig9908	1	p3	(ACA)7	21
Contig9921	1	p3	(ACA)6	18
Contig9946	1	p3	(CAA)9	27
Contig9947	1	p2	(TA)17	34
Contig9954	1	p2	(TA)14	28
Contig9970	1	c	(ATA)7(TTA)8	45
Contig10042	1	p3	(TAA)6	18
Contig10062	1	p3	(CTG)6	18
Contig10071	1	p2	(AC)15	30
Contig10092	1	p2	(AT)24	48
Contig10111	1	p4	(TGTA)7	28
Contig10112	1	p4	(TATT)5	20
Contig10113	1	p2	(CA)17	34
Contig10207	1	p3	(GAT)6	18
Contig10211	1	p2	(TC)11	22
Contig10231	1	p2	(AT)11	22
Contig10234	1	p2	(AC)11	22
Contig10244	1	p2	(GA)11	22
Contig10248	1	p4	(CATA)7	28
Contig10254	1	p2	(CA)17	34
Contig10272	1	p3	(ACA)6	18
Contig10275	1	p2	(AC)11	22
Contig10283	1	p2	(AG)17	34
Contig10307	1	p3	(TTA)10	30
Contig10322	1	p2	(TA)14	28
Contig10347	1	p2	(AT)19	38
Contig10367	1	c	(TC)19tactcaaactcaaaaattaagacctggacttgcttattaaagggg(ATGT)7(ATGC)5atgtatgc(ATGT)13	191
Contig10369	1	c	(AAT)15a(AAT)9gaa(AAT)10gaa(AAT)7gaa(AAT)8	157
Contig10373	1	p2	(CT)33	66
Contig10389	1	p3	(ATG)11	33
Contig10400	1	p2	(CT)17	34
Contig10430	1	p2	(AT)16	32
Contig10463	1	p2	(TG)15	30
Contig10474	1	p3	(ATA)6	18
Contig10541	1	p2	(GT)19	38
Contig10555	1	p4	(CATA)6	24
Contig10620	1	p2	(AT)12	24
Contig10628	1	p2	(CA)19	38
Contig10636	1	p2	(AC)16	32
Contig10637	1	c*	(AGT)7(GT)20*(GA)20	99
Contig10672	1	p2	(AC)20	40
Contig10676	1	p3	(CAG)7	21
Contig10738	1	p6	(CCAGCT)6	36
Contig10751	1	p2	(TG)10	20
Contig10848	1	p2	(CT)12	24
Contig10858	1	p3	(CCA)7	21
Contig10874	1	p2	(TA)10	20
Contig10882	1	p2	(CA)10	20
Contig10913	1	p4	(ATGT)14	56
Contig10926	1	p3	(ACA)6	18
Contig10942	1	p2	(GA)20	40
Contig10961	1	p2	(TA)21	42
Contig10961	2	p2	(TA)13	26
Contig10964	1	c	(TAC)10caccactattactactactaccactactactactacc(ACT)7cctattactacc(ACT)6(AAT)8	142
Contig10991	1	p3	(TAA)12	36
Contig11003	1	p2	(CA)14	28
Contig11023	1	p2	(TA)19	38
Contig11077	1	p3	(TGA)6	18
Contig11083	1	p4	(TCTA)7	28
Contig11136	1	c	(TC)20(AC)18	76
Contig11188	1	p3	(ATA)8	24
Contig11195	1	p2	(AT)16	32
Contig11196	1	p2	(AT)22	44
Contig11200	1	p4	(TTTC)11	44
Contig11204	1	p2	(CA)10	20
Contig11257	1	p2	(TG)15	30
Contig11288	1	p2	(GA)18	36
Contig11297	1	p3	(TAT)9	27
Contig11298	1	p3	(AAT)7	21
Contig11306	1	p2	(CT)10	20
Contig11327	1	p3	(TAT)6	18
Contig11332	1	c	(TA)13(TG)15	56
Contig11348	1	p2	(TG)13	26
Contig11350	1	p3	(TAG)10	30
Contig11437	1	p4	(CATC)6	24
Contig11440	1	p3	(AAT)11	33
Contig11462	1	p3	(AAT)8	24
Contig11583	1	p2	(TG)14	28
Contig11585	1	p2	(AC)10	20
Contig11598	1	c	(ATGT)12atgatgtgtgtgtgcgtgtgtgtgtgtgcctggctgcctgcctgcatgcatgc(ATGT)8	133
Contig11631	1	p4	(TTCA)9	36
Contig11668	1	p3	(TAT)8	24
Contig11668	2	c	(GT)11ttgtctgtc(TA)21	73
Contig11687	1	p3	(ATA)10	30
Contig11714	1	p3	(TTA)6	18
Contig11734	1	p5	(TGAAA)5	25
Contig11745	1	c	(TCTG)5tctatct(ATCC)5	47
Contig11770	1	p3	(TAT)6	18
Contig11782	1	p3	(ATA)10	30
Contig11782	2	p4	(TCTT)9	36
Contig11819	1	p3	(AAT)14	42
Contig11882	1	p2	(CA)15	30
Contig11904	1	p3	(CTT)7	21
Contig11929	1	p2	(AC)11	22
Contig11998	1	p2	(AT)20	40
Contig12057	1	p2	(GT)10	20
Contig12123	1	p2	(AT)17	34
Contig12144	1	p3	(ATT)10	30
Contig12178	1	p3	(CGA)9	27
Contig12217	1	p3	(ATA)8	24
Contig12217	2	c	(AAT)7aaaag(TTA)9	53
Contig12242	1	p3	(AGG)7	21
Contig12268	1	c	(ACAT)6acacacattacatatacctacacaaatatcatacatacatacatat(ATAC)5	90
Contig12274	1	p4	(TTTA)9	36
Contig12294	1	p2	(TA)12	24
Contig12307	1	p2	(CA)13	26
Contig12333	1	p2	(CA)13	26
Contig12417	1	p4	(GTAT)5	20
Contig12417	2	p4	(TATG)5	20
Contig12422	1	p2	(TG)10	20
Contig12457	1	p4	(GTAT)7	28
Contig12460	1	p3	(ATA)11	33
Contig12462	1	p2	(TG)41	82
Contig12531	1	p4	(TTGC)5	20
Contig12601	1	p2	(AC)24	48
Contig12630	1	p2	(TC)41	82
Contig12649	1	p3	(TTG)7	21
Contig12655	1	p2	(CA)10	20
Contig12660	1	p2	(AC)11	22
Contig12668	1	p2	(TG)18	36
Contig12692	1	p3	(AGG)7	21
Contig12713	1	p2	(GT)20	40
Contig12765	1	p2	(GA)17	34
Contig12767	1	c	(TGTA)14(TATG)5	76
Contig12773	1	p3	(AAT)9	27
Contig12808	1	p3	(ATT)7	21
Contig12823	1	p3	(TAA)8	24
Contig12836	1	p2	(TA)13	26
Contig12867	1	p3	(GCT)7	21
Contig12867	2	p6	(GCTGGA)6	36
Contig12868	1	c	(AT)14(AG)27	82
Contig12942	1	p2	(CT)11	22
Contig12942	2	p4	(ATAA)7	28
Contig12959	1	p2	(CA)13	26
Contig12986	1	p3	(ATT)9	27
Contig13000	1	p2	(AG)12	24
Contig13005	1	p2	(AG)15	30
Contig13026	1	c	(TCTG)6ta(TATC)5	46
Contig13034	1	p3	(GAT)6	18
Contig13048	1	p2	(TG)16	32
Contig13065	1	p2	(CA)10	20
Contig13081	1	p2	(CA)11	22
Contig13126	1	p4	(AGAT)7	28
Contig13160	1	p2	(CA)15	30
Contig13166	1	p3	(AAT)8	24
Contig13170	1	p3	(GGA)6	18
Contig13170	2	p4	(GCAG)5	20
Contig13182	1	p2	(CA)10	20
Contig13201	1	p2	(AT)21	42
Contig13208	1	p4	(ACAT)11	44
Contig13232	1	p4	(TATG)18	72
Contig13241	1	p2	(AT)11	22
Contig13265	1	p3	(ATA)7	21
Contig13319	1	p4	(ATGT)5	20
Contig13402	1	p2	(TC)13	26
Contig13402	2	c	(AAC)8(AAT)6	42
Contig13444	1	p2	(CA)12	24
Contig13455	1	p4	(ATAC)6	24
Contig13457	1	p3	(CAT)6	18
Contig13483	1	p3	(GTA)8	24
Contig13494	1	p4	(ATTT)5	20
Contig13528	1	p3	(CCA)6	18
Contig13542	1	c	(TC)18t(AC)15	67
Contig13552	1	c	(GAC)8ggccg(GAC)10	59
Contig13585	1	p3	(CTG)6	18
Contig13603	1	p3	(TAA)9	27
Contig13621	1	c	(ATGT)9atgcgtgc(GT)12gcggattctgatatgtatgtatgtatcat(TG)11	119
Contig13672	1	c	(GTAC)5gcacgcacgc(AGGT)6(AGGC)6	78
Contig13704	1	c	(TAC)14(TAA)9	69
Contig13715	1	p3	(TTG)7	21
Contig13717	1	p2	(TA)21	42
Contig13791	1	p2	(TC)16	32
Contig13793	1	c	(CTA)10(ATA)7	51
Contig13794	1	p3	(TTA)8	24
Contig13851	1	p2	(TG)14	28
Contig13866	1	p3	(GCA)7	21
Contig13976	1	p4	(CATC)6	24
Contig14000	1	p3	(TAA)11	33
Contig14000	2	p4	(TATG)9	36
Contig14035	1	p4	(AAAT)6	24
Contig14038	1	p2	(AT)10	20
Contig14064	1	p4	(TATG)5	20
Contig14066	1	p3	(TTA)12	36
Contig14091	1	p3	(ACA)7	21
Contig14123	1	p3	(TTG)9	27
Contig14133	1	p2	(CA)18	36
Contig14148	1	p2	(AT)10	20
Contig14166	1	p3	(ATC)6	18
Contig14249	1	p3	(CCA)6	18
Contig14254	1	p3	(TTA)9	27
Contig14354	1	p3	(GCA)7	21
Contig14366	1	p2	(TA)11	22
Contig14389	1	p3	(AAC)6	18
Contig14390	1	p3	(AAT)12	36
Contig14394	1	p2	(AC)11	22
Contig14394	2	c	(AAT)7(GAT)14aataataaataataataataaataaatag(AATA)5	112
Contig14409	1	p2	(TA)21	42
Contig14410	1	p3	(TTG)7	21
Contig14446	1	p4	(AAAT)5	20
Contig14480	1	p3	(ATA)9	27
Contig14485	1	p2	(CT)15	30
Contig14516	1	p2	(TG)10	20
Contig14526	1	p4	(ATGT)5	20
Contig14548	1	p2	(TA)21	42
Contig14551	1	p3	(GAA)6	18
Contig14552	1	p2	(AC)21	42
Contig14564	1	p2	(CA)19	38
Contig14568	1	p2	(AC)15	30
Contig14575	1	p3	(AAT)6	18
Contig14613	1	p2	(AC)10	20
Contig14614	1	c	(GAC)8gggccg(GAC)10gtacttttagggttttttggggttttccgtacctttacgttttacgtaggtcg(GAC)6	131
Contig14661	1	p4	(ATAC)6	24
Contig14666	1	p3	(TTG)6	18
Contig14673	1	p2	(TA)11	22
Contig14695	1	p2	(TA)23	46
Contig14707	1	p2	(CA)10	20
Contig14708	1	p4	(TATG)5	20
Contig14708	2	p4	(TATG)5	20
Contig14720	1	p2	(GT)21	42
Contig14735	1	p3	(CAT)9	27
Contig14764	1	p2	(AG)11	22
Contig14765	1	p3	(TCC)6	18
Contig14773	1	p2	(AT)10	20
Contig14793	1	p2	(CA)13	26
Contig14827	1	p3	(TGT)6	18
Contig14851	1	p4	(TATC)9	36
Contig14871	1	p3	(TGA)8	24
Contig14874	1	p3	(CCA)6	18
Contig14876	1	p2	(GA)12	24
Contig14907	1	p4	(ATTT)8	32
Contig14978	1	p3	(GGA)6	18
Contig15002	1	p2	(AT)14	28
Contig15019	1	p3	(ACT)8	24
Contig15054	1	c	(TAA)9(TTA)7tttaattg(TTA)14ttg(GTA)6	119
Contig15125	1	p2	(TA)13	26
Contig15134	1	p2	(AT)29	58
Contig15170	1	p2	(TC)12	24
Contig15191	1	p3	(ATT)6	18
Contig15211	1	p3	(TAT)7	21
Contig15279	1	p3	(TAA)6	18
Contig15291	1	p2	(AC)15	30
Contig15318	1	p2	(TA)11	22
Contig15358	1	c	(AT)16gtgtatatgtg(TA)10	63
Contig15373	1	p3	(ACA)6	18
Contig15387	1	p2	(TA)12	24
Contig15392	1	p2	(GT)10	20
Contig15419	1	p3	(ACA)9	27
Contig15474	1	p2	(GA)13	26
Contig15477	1	p2	(TG)14	28
Contig15493	1	p3	(AAT)9	27
Contig15511	1	p3	(ATA)13	39
Contig15519	1	p4	(ACAT)6	24
Contig15599	1	p3	(TGT)7	21
Contig15639	1	p3	(GTT)6	18
Contig15656	1	p2	(GA)11	22
Contig15858	1	p3	(ATT)8	24
Contig15868	1	p3	(TGT)7	21
Contig15902	1	p2	(TA)11	22
Contig15926	1	p2	(AG)20	40
Contig16011	1	p3	(AAT)7	21
Contig16032	1	p2	(GA)10	20
Contig16058	1	p2	(TA)18	36
Contig16118	1	c	(AC)10gtg(TA)10	43
Contig16190	1	p3	(ACA)6	18
Contig16220	1	p2	(CA)12	24
Contig16233	1	p2	(CA)10	20
Contig16275	1	p2	(TC)13	26
Contig16288	1	c	(ACTT)5ac(ACTT)6	46
Contig16324	1	p3	(ATA)6	18
Contig16445	1	c	(CCAGCT)6cctgcaccgaatccaaactcatcgacaacctcagcagctgctgcg(GCA)7	102
Contig16542	1	p3	(TTG)6	18
Contig16558	1	p3	(GCT)7	21
Contig16570	1	p3	(AAT)17	51
Contig16600	1	p3	(ATA)7	21
Contig16625	1	p4	(TATG)5	20
Contig16626	1	p3	(ATT)6	18
Contig16652	1	p3	(ATT)6	18
Contig16664	1	p2	(AC)11	22
Contig16692	1	p3	(TAC)8	24
Contig16721	1	p2	(TA)16	32
Contig16724	1	p3	(AAT)6	18
Contig16730	1	p3	(CTG)6	18
Contig16746	1	p2	(TA)10	20
Contig16761	1	p2	(GA)26	52
Contig16815	1	c	(GTCT)5(ATCT)6	44
Contig16841	1	p4	(TGTA)9	36
Contig16849	1	p3	(TAT)7	21
Contig16866	1	p4	(TATG)5	20
Contig16887	1	p3	(ATA)7	21
Contig16912	1	p2	(GA)18	36
Contig16935	1	p2	(CA)18	36
Contig16957	1	p2	(GT)26	52
Contig16957	2	p4	(TATG)5	20
Contig16964	1	p3	(TGA)7	21
Contig16992	1	p6	(CCAGCT)6	36
Contig16996	1	p6	(GCTGGA)5	30
Contig17055	1	p3	(CAA)7	21
Contig17111	1	p3	(TAT)7	21
Contig17129	1	p2	(AC)11	22
Contig17147	1	p3	(TTA)10	30
Contig17166	1	p3	(GAG)6	18
Contig17218	1	p2	(GA)17	34
Contig17221	1	p3	(TAT)13	39
Contig17249	1	p2	(TA)13	26
Contig17267	1	p4	(CTGT)7	28
Contig17267	2	p3	(TTG)6	18
Contig17308	1	p4	(GTAT)7	28
Contig17326	1	p3	(ACA)6	18
Contig17337	1	p3	(AAG)6	18
Contig17356	1	p3	(GGA)6	18
Contig17423	1	p2	(TG)14	28
Contig17435	1	p4	(CATA)15	60
Contig17435	2	c	(ACAT)8acaa(ACAT)11atatgcatacatacatacat(ATAC)16agacatgcatgcatccaaacatacatacatacatcgatccattcatacatacatacatccatgcatacatacattcatacatacatacatacaaacag(TACA)10	302
Contig17452	1	c	(ATGT)8atgatgtgtgtgtgcgtgtgtgtgtgtgcctggctgcctgcctgcatgcatgc(ATGT)10	125
Contig17489	1	c	(TA)12ct(AC)10	46
Contig17537	1	p3	(TTA)17	51
Contig17569	1	c	(GTAT)11(GTAG)5	64
Contig17586	1	p2	(TC)12	24
Contig17648	1	p3	(ACA)6	18
Contig17656	1	p3	(AAT)9	27
Contig17677	1	p2	(AT)15	30
Contig17756	1	p4	(TTTA)5	20
Contig17759	1	p2	(TA)23	46
Contig17832	1	p2	(TA)16	32
Contig17849	1	p3	(TAA)6	18
Contig17849	2	p3	(ACA)7	21
Contig17918	1	p2	(TC)18	36
Contig17937	1	p3	(GTT)6	18
Contig18095	1	p2	(TG)11	22
Contig18096	1	p4	(ACAT)5	20
Contig18120	1	c	(TGCC)7(TACC)5	48
Contig18130	1	p2	(AT)12	24
Contig18133	1	p2	(CT)12	24
Contig18134	1	p3	(TAA)10	30
Contig18167	1	c	(AAT)13acaactactactactactaatattaataataataataatgataatattagtg(ATA)9	118
Contig18212	1	p2	(AT)26	52
Contig18223	1	p2	(AT)21	42
Contig18257	1	p4	(CCTA)5	20
Contig18274	1	c*	(TG)11(TGCG)6*(TGTA)7	72
Contig18282	1	p2	(GT)16	32
Contig18300	1	p3	(GCT)7	21
Contig18306	1	p3	(TTA)6	18
Contig18377	1	p3	(TAA)7	21
Contig18393	1	p2	(TA)13	26
Contig18393	2	p2	(AC)16	32
Contig18426	1	p2	(GT)14	28
Contig18437	1	p3	(GTT)6	18
Contig18469	1	p3	(AAT)6	18
Contig18519	1	p3	(TAA)12	36
Contig18540	1	p4	(ACAT)10	40
Contig18566	1	p2	(AT)17	34
Contig18573	1	p3	(TTG)7	21
Contig18582	1	p3	(TAT)10	30
Contig18646	1	p2	(GT)17	34
Contig18670	1	c	(AGT)6agag(GTA)6gcagcagtagtagtagtagtagcggtagtagtagtagt(GTA)6gt(GTA)6	116
Contig18728	1	p2	(AG)10	20
Contig18744	1	p4	(TGTA)16	64
Contig18827	1	p2	(CA)14	28
Contig18834	1	p2	(GT)13	26
Contig18857	1	p4	(ATAC)5	20
Contig18963	1	p4	(TGTA)5	20
Contig18974	1	p3	(TAT)6	18
Contig18974	2	p3	(TTG)7	21
Contig18995	1	p4	(TATG)5	20
Contig19012	1	p2	(GA)20	40
Contig19080	1	p3	(AAT)8	24
Contig19091	1	p3	(ATA)7	21
Contig19092	1	p6	(TCCGGC)5	30
Contig19135	1	p3	(AAT)8	24
Contig19143	1	p2	(TA)22	44
Contig19153	1	p3	(ATT)9	27
Contig19156	1	c	(TGA)6(GGA)7	39
Contig19169	1	c	(TGTA)13tgcatgtatgtatacatgtatgtttgcaa(GTAT)8	113
Contig19196	1	c	(ACAT)6gcatacatc(CATA)8(TACA)8tcatatacatacattacatg(CATA)5	137
Contig19204	1	p4	(AATA)5	20
Contig19213	1	p2	(CT)12	24
Contig19257	1	p3	(AAT)10	30
Contig19260	1	p2	(TC)18	36
Contig19265	1	p2	(GT)10	20
Contig19275	1	p3	(TGA)9	27
Contig19303	1	p6	(CCAGCT)6	36
Contig19308	1	p3	(TAC)11	33
Contig19308	2	p3	(ATA)9	27
Contig19321	1	p2	(AT)16	32
Contig19332	1	p3	(TTG)6	18
Contig19347	1	p2	(CA)15	30
Contig19382	1	p3	(TTA)9	27
Contig19407	1	p3	(ATT)9	27
Contig19414	1	p2	(TC)12	24
Contig19505	1	p6	(TCGGAG)5	30
Contig19541	1	p3	(TAA)9	27
Contig19559	1	p4	(TTTA)5	20
Contig19572	1	p3	(CAG)6	18
Contig19575	1	p2	(CA)20	40
Contig19580	1	p2	(TA)23	46
Contig19600	1	p2	(AT)13	26
Contig19606	1	c	(ATGC)6(ATGT)7gtgcgtgtgtg(TGTA)9	99
Contig19638	1	p3	(ACA)7	21
Contig19642	1	c	(TATG)5catgt(TATG)20	105
Contig19686	1	p2	(TG)18	36
Contig19688	1	p3	(GCA)7	21
Contig19714	1	p3	(TTG)6	18
Contig19718	1	p2	(AG)20	40
Contig19795	1	p2	(TC)11	22
Contig19802	1	p2	(AG)11	22
Contig19812	1	c*	(AT)25(ATAC)5*	68
Contig19815	1	c	(GCAT)5acatacatacatg(CATA)7	61
Contig19840	1	c	(TTA)7(GTA)6	39
Contig19853	1	p2	(AT)17	34
Contig19855	1	p2	(CA)14	28
Contig19855	2	p3	(ATA)8	24
Contig19891	1	p3	(GCT)7	21
Contig19891	2	p6	(GGAGCT)6	36
Contig19904	1	p2	(TG)19	38
Contig19932	1	p3	(TTG)6	18
Contig19939	1	p2	(AT)19	38
Contig19943	1	p4	(ATAG)11	44
Contig19968	1	p4	(TGTC)5	20
Contig20008	1	p3	(TAG)9	27
Contig20008	2	p2	(GT)21	42
Contig20013	1	p4	(TATG)11	44
Contig20067	1	p2	(AC)12	24
Contig20095	1	p2	(TA)10	20
Contig20120	1	p4	(ACAT)6	24
Contig20142	1	p3	(TAA)14	42
Contig20163	1	p4	(ACAT)5	20
Contig20200	1	p2	(TG)14	28
Contig20201	1	c	(TG)15t(TG)13t(TG)14	86
Contig20216	1	p3	(TTA)14	42
Contig20248	1	p3	(TTA)10	30
Contig20266	1	p2	(TG)10	20
Contig20283	1	p3	(TAT)9	27
Contig20286	1	p2	(TG)10	20
Contig20289	1	p6	(CCAGCT)6	36
Contig20368	1	p2	(TA)25	50
Contig20389	1	c	(TTC)7(TTA)7	42
Contig20441	1	p3	(TTG)9	27
Contig20452	1	p3	(TTG)6	18
Contig20471	1	p2	(TA)13	26
Contig20483	1	c*	(ATAC)6(AC)11*	44
Contig20497	1	p2	(GA)14	28
Contig20509	1	p3	(ATT)6	18
Contig20522	1	p3	(AAT)9	27
Contig20537	1	p2	(TG)23	46
Contig20571	1	p2	(GT)11	22
Contig20654	1	p3	(TTA)8	24
Contig20658	1	p2	(TA)23	46
Contig20658	2	p3	(TAA)13	39
Contig20672	1	p4	(ATGT)8	32
Contig20717	1	p2	(TG)15	30
Contig20756	1	p2	(TA)12	24
Contig20782	1	p2	(TA)11	22
Contig20784	1	p3	(CAA)6	18
Contig20845	1	p2	(TA)20	40
Contig20911	1	p2	(AC)11	22
Contig20916	1	p2	(AG)18	36
Contig20943	1	p2	(TG)34	68
Contig21015	1	p3	(TTA)10	30
Contig21026	1	p3	(GTT)9	27
Contig21026	2	p2	(GT)15	30
Contig21108	1	p3	(TTG)7	21
Contig21170	1	p4	(TCTA)6	24
Contig21170	2	c	(ATCT)12att(TATC)10	91
Contig21171	1	p3	(TTG)6	18
Contig21223	1	p2	(AC)13	26
Contig21234	1	p2	(GA)11	22
Contig21310	1	p2	(CA)15	30
Contig21362	1	c	(TATG)7tgtgtgtgtgtgtgtgcgta(TG)10	68
Contig21362	2	p2	(CA)11	22
Contig21432	1	p2	(TA)16	32
Contig21446	1	p4	(GATT)6	24
Contig21451	1	p2	(TA)34	68
Contig21507	1	p3	(TTA)6	18
Contig21518	1	p4	(CATA)12	48
Contig21534	1	c	(ATT)11(TTA)6	51
Contig21544	1	p2	(AG)10	20
Contig21553	1	p3	(CAA)6	18
Contig21599	1	c	(TCTA)5tttagctagctatctttgtgtcggtcg(GTAT)5gtn(TG)14	98
Contig21695	1	p3	(TAT)7	21
Contig21717	1	c	(ACAT)16atatacatacatacagacagacaaatatacatgcatacatacatacat(ACAG)7atagac(AGAT)5	166
Contig21721	1	p2	(AC)10	20
Contig21745	1	p3	(ACA)6	18
Contig21776	1	p3	(TAT)14	42
Contig21785	1	p4	(AGAT)7	28
Contig21825	1	p3	(AAT)8	24
Contig21839	1	c	(TTA)7gttgtattattgatattattattattatc(ATT)12	86
Contig21839	2	c	(AGT)6ggtagtagtagtaatagg(AGT)6	54
Contig21848	1	p3	(TTA)7	21
Contig21850	1	p2	(TA)14	28
Contig21880	1	p6	(CCAGCT)7	42
Contig21937	1	p3	(TCT)11	33
Contig21940	1	p3	(ATA)9	27
Contig21989	1	c	(TAA)10tgataataac(AAG)6	58
Contig21991	1	p3	(GAT)7	21
Contig22016	1	p4	(GATG)5	20
Contig22024	1	p2	(AG)23	46
Contig22183	1	p2	(CA)12	24
Contig22211	1	p4	(GTAT)7	28
Contig22230	1	c	(AT)11ac(GT)13	50
Contig22257	1	c	(TA)14n(AC)11	51
Contig22261	1	p2	(TC)10	20
Contig22293	1	p3	(GCT)7	21
Contig22303	1	p2	(CA)20	40
Contig22320	1	p4	(TATG)13	52
Contig22361	1	c	(TAT)9tgttattattattgttattg(TTA)10	77
Contig22364	1	c	(ACAT)6acagacagacaaatatacatg(CATA)9cagacagataaatatacatg(CATA)7t(ATAC)6	154
Contig22365	1	p2	(AC)17	34
Contig22375	1	p3	(TAT)10	30
Contig22415	1	p2	(TG)16	32
Contig22585	1	p4	(TTAT)5	20
Contig22614	1	p2	(TA)10	20
Contig22622	1	p3	(AAC)7	21
Contig22630	1	p4	(CATA)7	28
Contig22632	1	c	(TAT)6tg(TTA)10	50
Contig22635	1	p3	(GTT)6	18
Contig22653	1	p3	(GTG)6	18
Contig22692	1	p4	(GGAT)5	20
Contig22695	1	p2	(TG)10	20
Contig22738	1	p4	(TGTA)13	52
Contig22796	1	p2	(TA)21	42
Contig22830	1	p2	(AT)10	20
Contig22834	1	p2	(AT)13	26
Contig22835	1	p2	(CT)14	28
Contig22840	1	p3	(ATA)8	24
Contig22841	1	c	(TAC)9(TAA)7	48
Contig22893	1	p2	(AT)22	44
Contig22911	1	c	(TAC)6cactactactactactattactactgcttataataatagtgataatgatggtg(ATA)8(TTA)6ttgttattattattgctg(TTA)9	158
Contig22921	1	p3	(TAT)10	30
Contig22923	1	p2	(AT)20	40
Contig22936	1	p2	(AC)32	64
Contig23019	1	p4	(ATTT)5	20
Contig23052	1	p2	(TC)14	28
Contig23083	1	p2	(GA)24	48
Contig23097	1	p2	(TG)10	20
Contig23108	1	p2	(TC)14	28
Contig23119	1	p3	(TCA)7	21
Contig23132	1	p5	(CAATC)5	25
Contig23146	1	p3	(ACC)7	21
Contig23198	1	p2	(GA)12	24
Contig23219	1	p2	(TG)15	30
Contig23285	1	p2	(GT)18	36
Contig23300	1	p3	(GTT)7	21
Contig23308	1	p3	(TAT)10	30
Contig23309	1	p3	(AAT)12	36
Contig23330	1	p2	(CA)10	20
Contig23361	1	p2	(AT)11	22
Contig23489	1	p3	(TGT)6	18
Contig23509	1	p2	(AG)22	44
Contig23563	1	p2	(TC)24	48
Contig23571	1	p3	(ACT)6	18
Contig23611	1	p3	(TAG)10	30
Contig23662	1	p2	(CA)10	20
Contig23691	1	p2	(GA)22	44
Contig23707	1	p3	(CAT)9	27
Contig23771	1	c	(ATA)13tcaataatgg(TTA)8	73
Contig23783	1	p2	(CA)14	28
Contig23791	1	c*	(ATCA)5(AAT)8*	43
Contig23825	1	p3	(TAA)8	24
Contig23831	1	p2	(CA)14	28
Contig23852	1	p2	(AT)16	32
Contig23855	1	p2	(AC)11	22
Contig23869	1	p2	(TG)10	20
Contig23871	1	p4	(AATA)12	48
Contig23886	1	p2	(GT)10	20
Contig23893	1	p3	(GCA)7	21
Contig23909	1	p3	(AAC)7	21
Contig23950	1	p3	(CCT)6	18
Contig24005	1	p3	(AGG)7	21
Contig24084	1	p2	(CA)13	26
Contig24101	1	p5	(ATAAG)5	25
Contig24104	1	p3	(TAA)8	24
Contig24149	1	c	(ACA)8actaa(CT)13	55
Contig24161	1	c	(TG)12agagagagcatgtgtgtgtgtgtgagtatgtcggcgcgcgtacgttgtgtgtgtgtgtgtgtgtttgtgtttgtgtgt(TG)11	124
Contig24186	1	c	(TATG)12tgtatgtatgtatgtgtgcgtgcgtgcatgcgtctgtctgtc(TGTA)5	110
Contig24204	1	p2	(AC)10	20
Contig24260	1	p3	(TAA)12	36
Contig24262	1	p2	(CT)18	36
Contig24270	1	p3	(ACA)6	18
Contig24287	1	c	(CGA)7cgtcgtccggccccggccccggcc(CGT)9	72
Contig24441	1	c	(TTG)6(TTA)10	48
Contig24490	1	p3	(AAT)7	21
Contig24509	1	p3	(TGT)7	21
Contig24539	1	p4	(ACAT)9	36
Contig24539	2	p4	(ACAT)12	48
Contig24600	1	p2	(AG)14	28
Contig24610	1	c	(GT)13(GA)10	46
Contig24617	1	p3	(TTA)17	51
Contig24626	1	p3	(GCT)7	21
Contig24654	1	p2	(CA)14	28
Contig24663	1	p2	(AC)17	34
Contig24670	1	p4	(CATA)14	56
Contig24689	1	p3	(GTT)6	18
Contig24733	1	p2	(CA)12	24
Contig24756	1	p2	(TC)10	20
Contig24803	1	p3	(ACA)6	18
Contig24819	1	p4	(TCTG)5	20
Contig24917	1	c	(CT)11cacacacacacacacacgtagaatccagcccgactcaaaatagcgttgtgctatggagtgttaaacgatagtctggctcactcgc(ATGT)11	151
Contig24920	1	p2	(TG)10	20
Contig25082	1	p3	(ATA)8	24
Contig25116	1	p3	(ATA)9	27
Contig25127	1	p3	(ATA)9	27
Contig25164	1	p2	(TG)10	20
Contig25183	1	c	(TATG)9(TAGG)5	56
Contig25207	1	p2	(AC)23	46
Contig25214	1	p3	(AGG)7	21
Contig25214	2	p3	(AGG)7	21
Contig25217	1	p3	(TAA)9	27
Contig25252	1	p3	(AAT)8	24
Contig25290	1	p2	(TA)16	32
Contig25295	1	p3	(TTA)7	21
Contig25352	1	p2	(TA)12	24
Contig25377	1	p2	(AC)10	20
Contig25407	1	p2	(CT)12	24
Contig25438	1	c*	(ATTA)6(TAA)10*	52
Contig25470	1	p3	(ATA)15	45
Contig25494	1	p3	(ATA)6	18
Contig25497	1	p4	(ACAT)6	24
Contig25528	1	p3	(TAT)6	18
Contig25618	1	p5	(CAATA)5	25
Contig25640	1	c	(TGT)8ggggtttaacgccatttttcagcacgataggctatacatggcggccagtattaatggtggaggaagaacccggaaaaccccggccgtccga(ATGT)5atgcatgcatgtatgtatgc(TGTA)5tagtatgattgtatgtatgtatgcatgtatgtatatac(GTAT)13	265
Contig25649	1	p2	(TG)12	24
Contig25654	1	p2	(GA)14	28
Contig25664	1	p2	(AC)10	20
Contig25708	1	p2	(TA)10	20
Contig25778	1	p4	(ACAT)9	36
Contig25796	1	p3	(ACT)7	21
Contig25806	1	p3	(ACA)7	21
Contig25826	1	p4	(TATG)5	20
Contig25852	1	p3	(ACA)6	18
Contig25873	1	p2	(CT)10	20
Contig25876	1	p3	(TTA)15	45
Contig25895	1	p3	(TTG)6	18
Contig25898	1	p3	(ACA)6	18
Contig25923	1	p3	(ACA)7	21
Contig25947	1	c	(TA)13cacacacatatatacacac(AT)12(GT)17	103
Contig26014	1	p3	(ATA)8	24
Contig26015	1	p3	(GGT)7	21
Contig26050	1	p2	(TC)15	30
Contig26082	1	p2	(AT)11	22
Contig26086	1	p2	(TA)23	46
Contig26105	1	c	(ATGT)7atgctagatagacatgtatataatagaaaacatttgcgagtggtagcgtcataaaatttaaataaagcaacagaa(TAT)8	127
Contig26117	1	p2	(CA)21	42
Contig26146	1	p3	(GCT)6	18
Contig26185	1	p2	(CA)12	24
Contig26228	1	p2	(CT)10	20
Contig26239	1	p3	(AGC)6	18
Contig26248	1	p3	(TAA)9	27
Contig26271	1	p3	(GAG)6	18
Contig26284	1	p2	(AC)10	20
Contig26291	1	p5	(ATATA)11	55
Contig26301	1	p2	(AT)15	30
Contig26307	1	p3	(TAA)9	27
Contig26320	1	p2	(GA)13	26
Contig26342	1	p2	(TC)14	28
Contig26358	1	p3	(GCT)7	21
Contig26474	1	p3	(CTA)8	24
Contig26515	1	p2	(AG)11	22
Contig26595	1	p4	(CATA)8	32
Contig26596	1	p3	(TTA)12	36
Contig26600	1	p2	(TA)11	22
Contig26642	1	p2	(GA)10	20
Contig26643	1	p3	(ATA)8	24
Contig26663	1	p3	(ACA)7	21
Contig26681	1	p4	(CATA)12	48
Contig26723	1	p2	(AC)15	30
Contig26725	1	p2	(AC)10	20
Contig26755	1	p3	(TGT)7	21
Contig26806	1	p2	(TA)10	20
Contig26806	2	p3	(TTA)16	48
Contig26819	1	p2	(AC)12	24
Contig26828	1	p2	(GT)11	22
Contig26873	1	p3	(CTG)6	18
Contig26883	1	p2	(AG)15	30
Contig26889	1	p3	(TTA)6	18
Contig26894	1	p2	(GA)11	22
Contig26944	1	p3	(GGT)7	21
Contig26946	1	p3	(TGT)6	18
Contig26952	1	c	(ATGT)8(ATGG)8g(TGGA)5tgatatatgt(ATGG)8	127
Contig26957	1	p3	(ATC)8	24
Contig26980	1	p2	(TG)15	30
Contig27021	1	p2	(AC)20	40
Contig27080	1	p3	(TTG)6	18
Contig27104	1	p2	(CT)19	38
Contig27111	1	p2	(GA)15	30
Contig27120	1	p4	(ACAT)11	44
Contig27167	1	p2	(GA)13	26
Contig27191	1	p3	(ATA)13	39
Contig27206	1	p4	(TATG)5	20
Contig27227	1	p3	(TAA)6	18
Contig27267	1	p3	(AAT)6	18
Contig27301	1	p3	(GAG)6	18
Contig27387	1	p3	(AAT)8	24
Contig27403	1	c	(CCACA)5ccgtaccacaccatgccatgccatgccacaccatat(CTATA)16	141
Contig27407	1	p3	(TGT)6	18
Contig27412	1	p3	(CAG)8	24
Contig27426	1	p3	(ATA)6	18
Contig27431	1	p2	(AC)10	20
Contig27515	1	p3	(TAC)11	33
Contig27515	2	p3	(ATA)9	27
Contig27581	1	p2	(AC)14	28
Contig27611	1	p3	(TAA)6	18
Contig27643	1	p4	(ACAT)9	36
Contig27717	1	p2	(TA)13	26
Contig27741	1	p2	(TA)10	20
Contig27745	1	p2	(CA)10	20
Contig27801	1	p3	(AAT)7	21
Contig27808	1	c	(ATGT)13ata(TG)12	79
Contig27820	1	p2	(CT)15	30
Contig27955	1	p2	(CT)10	20
Contig27978	1	p2	(AC)19	38
Contig27999	1	p3	(TTC)6	18
Contig28027	1	p3	(TCA)14	42
Contig28045	1	p3	(TGG)6	18
Contig28046	1	p2	(AC)17	34
Contig28067	1	p4	(ACAT)7	28
Contig28108	1	p4	(CATA)6	24
Contig28165	1	p4	(TGTA)15	60
Contig28173	1	p2	(TA)12	24
Contig28188	1	p2	(TA)21	42
Contig28191	1	p3	(AAT)9	27
Contig28207	1	p3	(CAA)7	21
Contig28233	1	p2	(AT)14	28
Contig28238	1	p3	(TTA)11	33
Contig28240	1	p2	(AC)15	30
Contig28265	1	c	(TG)12(TA)14	52
Contig28304	1	p3	(ATT)11	33
Contig28329	1	p4	(AGAT)5	20
Contig28334	1	p2	(TG)12	24
Contig28348	1	c	(TAA)9(TTA)8	51
Contig28392	1	p3	(ATT)7	21
Contig28421	1	p2	(GA)17	34
Contig28489	1	p3	(CCA)6	18
Contig28543	1	p4	(GTTG)5	20
Contig28562	1	p3	(GTT)6	18
Contig28570	1	p2	(TG)11	22
Contig28573	1	p4	(CCTG)5	20
Contig28573	2	p4	(CCTA)7	28
Contig28588	1	p2	(AC)17	34
Contig28627	1	p6	(CCAGCT)5	30
Contig28637	1	p2	(GA)18	36
Contig28650	1	p2	(TA)11	22
Contig28710	1	c	(TAC)9(TAA)7	48
Contig28739	1	p2	(GA)13	26
Contig28798	1	p2	(AT)10	20
Contig28800	1	p3	(TAT)7	21
Contig28811	1	p2	(AG)16	32
Contig28828	1	p6	(GCTGGA)6	36
Contig28837	1	c	(AGAC)9agatagac(AGAT)5	64
Contig28888	1	c	(TAGG)7caggcaggcaggcaggccgtaggttggtaggtaggcaggtag(GT)11	92
Contig28897	1	p2	(AC)12	24
Contig28910	1	c	(TA)18tc(TG)13	64
Contig28949	1	p2	(GA)10	20
Contig28958	1	p4	(ATTG)7	28
Contig28960	1	p3	(GGT)6	18
Contig28960	2	p3	(GGT)7	21
Contig28985	1	p3	(TAA)7	21
Contig28985	2	p3	(AAT)9	27
Contig28995	1	p2	(CA)16	32
Contig29042	1	p3	(ATG)10	30
Contig29042	2	p4	(TACA)6	24
Contig29051	1	p3	(TAT)7	21
Contig29111	1	p3	(TTA)6	18
Contig29157	1	p2	(TG)11	22
Contig29201	1	p2	(AT)11	22
Contig29209	1	p2	(CT)15	30
Contig29266	1	p3	(TGT)9	27
Contig29275	1	p3	(CAT)10	30
Contig29308	1	p3	(TAA)6	18
Contig29351	1	p2	(CA)17	34
Contig29367	1	p3	(TAT)9	27
Contig29395	1	p2	(CA)10	20
Contig29403	1	p3	(GCA)7	21
Contig29442	1	p2	(GT)11	22
Contig29549	1	p2	(TA)11	22
Contig29587	1	p3	(TGT)6	18
Contig29594	1	p4	(TATG)7	28
Contig29596	1	p4	(TGTC)5	20
Contig29602	1	p3	(TAG)6	18
Contig29615	1	c	(TATG)5tata(TATG)5tatatatgtatgta(TG)10	78
Contig29622	1	p4	(TTGT)5	20
Contig29626	1	p4	(TAGA)6	24
Contig29640	1	p3	(TAA)6	18
Contig29700	1	p3	(TCA)6	18
Contig29717	1	p2	(GT)22	44
Contig29783	1	p2	(CA)10	20
Contig29804	1	c	(TATG)7actgactgactgtatgtatgtatgcatgcatgcatgcatgtacgtacgtac(GTAT)15	139
Contig29817	1	p2	(GA)17	34
Contig29913	1	p2	(CA)22	44
Contig29968	1	p3	(ACA)6	18
Contig29973	1	p3	(TTA)6	18
Contig29991	1	p4	(ATGT)9	36
Contig30045	1	p2	(GA)24	48
Contig30050	1	p3	(AAT)9	27
Contig30068	1	p2	(TG)18	36
Contig30071	1	p3	(TCA)6	18
Contig30142	1	p2	(CT)10	20
Contig30155	1	p3	(ATT)9	27
Contig30175	1	p2	(TA)19	38
Contig30177	1	c	(TGCA)5tgtctgtctgtc(TGTA)7	60
Contig30265	1	c	(CATA)9cacgcacgcacgcacgaccgcacgcatacatgcatcaactttatattgcgtgtcat(TACA)12	140
Contig30289	1	p2	(CA)16	32
Contig30298	1	p3	(ACA)7	21
Contig30440	1	p4	(ATAC)7	28
Contig30442	1	p2	(TA)14	28
Contig30463	1	p3	(GTT)6	18
Contig30542	1	p2	(TA)23	46
Contig30614	1	p4	(ACAT)10	40
Contig30710	1	p3	(CAA)6	18
Contig30743	1	p2	(GT)13	26
Contig30750	1	p2	(TC)15	30
Contig30756	1	c	(TAC)10tatat(TAC)9	62
Contig30758	1	p3	(GCA)7	21
Contig30772	1	c	(AAT)9(ATT)7aatttaattattatcattatc(ATT)15	114
Contig30789	1	p2	(GA)15	30
Contig30825	1	p2	(AT)10	20
Contig30825	2	p2	(TG)10	20
Contig30825	3	p3	(ACA)8	24
Contig30858	1	p2	(AC)12	24
Contig30916	1	p3	(TTC)6	18
Contig30938	1	p3	(ATT)6	18
Contig30945	1	p2	(CA)14	28
Contig31126	1	p2	(AG)11	22
Contig31134	1	p3	(TAA)11	33
Contig31138	1	p2	(AC)14	28
Contig31140	1	p2	(AT)19	38
Contig31175	1	p3	(TGT)7	21
Contig31230	1	c	(ATGG)5acgg(ACGT)6(ATGT)6caatcccttg(GA)10	102
Contig31257	1	p2	(AG)26	52
Contig31280	1	p3	(CAA)6	18
Contig31296	1	p3	(ATA)6	18
Contig31315	1	p2	(TA)13	26
Contig31384	1	p3	(TAT)9	27
Contig31391	1	p2	(AT)17	34
Contig31407	1	p3	(CTC)6	18
Contig31418	1	p4	(CATA)6	24
Contig31456	1	p2	(GT)17	34
Contig31469	1	p3	(AAT)9	27
Contig31475	1	p3	(AAT)6	18
Contig31562	1	p3	(ATA)11	33
Contig31565	1	p3	(AAT)9	27
Contig31568	1	p3	(TGT)6	18
Contig31593	1	c	(AT)21(AG)11	64
Contig31647	1	p3	(TAA)6	18
Contig31680	1	p4	(GATG)5	20
Contig31689	1	p4	(ACAT)5	20
Contig31823	1	p3	(TAA)6	18
Contig31869	1	p3	(TTA)13	39
Contig31917	1	p3	(ATT)8	24
Contig31972	1	c	(AAT)7(AGT)6aatactataaataataacaacagc(AAT)6	81
Contig31981	1	p3	(AGG)6	18
Contig32020	1	p2	(TC)10	20
Contig32134	1	p4	(CATA)11	44
Contig32151	1	p2	(TC)10	20
Contig32204	1	c	(ACAT)7agagacagacaga(CAGG)6	65
Contig32221	1	p2	(TC)12	24
Contig32237	1	p3	(ATT)9	27
Contig32237	2	p2	(CA)18	36
Contig32251	1	p2	(GA)23	46
Contig32364	1	c	(TAT)6(ATT)10	48
Contig32393	1	p3	(GCA)7	21
Contig32423	1	p4	(CATA)6	24
Contig32423	2	p3	(ACA)9	27
Contig32536	1	p2	(TG)12	24
Contig32555	1	p2	(TA)11	22
Contig32559	1	p2	(AT)10	20
Contig32648	1	p3	(TAT)7	21
Contig32687	1	p2	(CA)12	24
Contig32712	1	p2	(AG)12	24
Contig32745	1	p2	(AT)13	26
Contig32754	1	c	(TC)10(AC)15	50
Contig32769	1	p3	(CCA)7	21
Contig32782	1	p2	(CA)17	34
Contig32786	1	p3	(ATA)12	36
Contig32802	1	p2	(GT)11	22
Contig32858	1	c	(ATG)7(ATA)9	48
Contig32860	1	p4	(GTAT)5	20
Contig32892	1	p2	(TG)12	24
Contig32903	1	p2	(AG)10	20
Contig32917	1	p2	(CT)10	20
Contig32939	1	p3	(TTA)7	21
Contig32940	1	p2	(TG)24	48
Contig32988	1	p2	(AC)10	20
Contig32991	1	c	(AT)12(GT)12	48
Contig32994	1	p3	(ACA)7	21
Contig33046	1	c	(TACA)11cacaaacacacacacatacgtacatgcacacac(ACAT)5gcatgcatacatacatatctacc(TACA)5c(ACAT)8	173
Contig33050	1	p3	(TAT)7	21
Contig33060	1	p2	(CA)10	20
Contig33070	1	p2	(GT)18	36
Contig33072	1	c	(GT)13gagagagagagagaa(AG)12	65
Contig33075	1	c	(ATT)15gttgttgttgtttgttg(TTA)7	83
Contig33087	1	p3	(AAT)6	18
Contig33130	1	c	(TAG)7cagtga(TAT)9	54
Contig33172	1	p2	(AG)17	34
Contig33211	1	p2	(GT)12	24
Contig33234	1	p3	(ACA)8	24
Contig33257	1	p3	(TTA)6	18
Contig33270	1	c	(TGTA)6tgtgtatg(GTAT)7gtgtgtgc(ATGT)5	88
Contig33279	1	p2	(AC)17	34
Contig33376	1	p2	(AT)11	22
Contig33392	1	c	(TA)15(TG)21	72
Contig33425	1	p3	(ACA)6	18
Contig33435	1	p3	(TGG)6	18
Contig33459	1	p3	(ACT)6	18
Contig33473	1	p4	(TGTA)7	28
Contig33477	1	p3	(TTG)6	18
Contig33555	1	p2	(TA)16	32
Contig33624	1	p3	(ACA)6	18
Contig33641	1	p2	(TA)11	22
Contig33642	1	p2	(CA)14	28
Contig33657	1	c	(CT)10(CA)14	48
Contig33752	1	p2	(AT)23	46
Contig33838	1	p3	(ATT)16	48
Contig33851	1	p2	(AT)10	20
Contig33857	1	p2	(CT)13	26
Contig33863	1	p2	(GA)11	22
Contig33885	1	p3	(TAA)10	30
Contig33890	1	p5	(ATTAT)10	50
Contig33944	1	p2	(TC)11	22
Contig34000	1	p6	(CCAGCT)5	30
Contig34008	1	p3	(ATA)7	21
Contig34024	1	c	(TACG)5tgcgtgcg(TGCA)5	48
Contig34050	1	p2	(TA)22	44
Contig34064	1	p2	(AT)22	44
Contig34150	1	p3	(TTG)6	18
Contig34194	1	p2	(TA)12	24
Contig34291	1	p2	(AG)11	22
Contig34397	1	p3	(GTT)7	21
Contig34449	1	p2	(AG)12	24
Contig34455	1	p2	(AC)11	22
Contig34462	1	p4	(TACA)6	24
Contig34479	1	p2	(AT)11	22
Contig34515	1	p3	(GTT)9	27
Contig34516	1	p4	(TTTA)7	28
Contig34564	1	p2	(TC)12	24
Contig34594	1	p3	(ATA)7	21
Contig34594	2	p3	(AAC)7	21
Contig34606	1	p2	(AG)14	28
Contig34608	1	p3	(TTA)6	18
Contig34617	1	p2	(CA)11	22
Contig34676	1	p2	(CA)12	24
Contig34676	2	p3	(ACA)8	24
Contig34729	1	p2	(TA)22	44
Contig34752	1	p5	(TATAA)8	40
Contig34792	1	p4	(GTAT)8	32
Contig34867	1	p2	(AG)10	20
Contig34885	1	c	(GTAT)5gcatgtatgtatgtatgcatatatctatgtatgtatctatgcatgcatgtatgtatgtacgtgtgtatgtatgtatgtatgcatg(ATGC)6atgtatgttatt(TATG)7	169
Contig34897	1	p3	(TGT)7	21
Contig34918	1	p3	(TTA)14	42
Contig35041	1	c	(CTAC)5(CTAT)5(CTGT)9	76
Contig35058	1	p2	(AG)12	24
Contig35100	1	p2	(CA)20	40
Contig35103	1	p2	(TG)22	44
Contig35116	1	p2	(GA)11	22
Contig35157	1	p3	(ACA)7	21
Contig35160	1	p2	(AG)15	30
Contig35171	1	p3	(ACA)7	21
Contig35190	1	p3	(GCT)7	21
Contig35200	1	p2	(AG)11	22
Contig35256	1	p4	(GACA)5	20
Contig35264	1	p2	(GT)13	26
Contig35386	1	p2	(GT)17	34
Contig35417	1	p2	(TG)16	32
Contig35418	1	p2	(GT)17	34
Contig35492	1	p3	(CTC)7	21
Contig35603	1	p3	(AAC)6	18
Contig35665	1	p3	(TGG)6	18
Contig35671	1	c	(TG)16(AG)10	52
Contig35680	1	p2	(AC)14	28
Contig35693	1	p2	(TG)16	32
Contig35721	1	p3	(GCT)7	21
Contig35794	1	p2	(TG)11	22
Contig35797	1	p3	(TAA)7	21
Contig35807	1	p3	(GGA)6	18
Contig35807	2	p4	(GCAG)5	20
Contig35881	1	p2	(AT)10	20
Contig35882	1	p3	(TAG)7	21
Contig35894	1	p2	(GA)13	26
Contig35956	1	p3	(ATG)7	21
Contig36003	1	p2	(TG)11	22
Contig36022	1	p2	(TG)23	46
Contig36102	1	p3	(GTT)8	24
Contig36149	1	p2	(AT)20	40
Contig36157	1	p2	(GT)26	52
Contig36171	1	c	(TAA)7tactattgataccacgacctctaccacgacgacg(ACC)6aatg(ATA)16	125
Contig36219	1	p3	(ATA)7	21
Contig36252	1	p2	(CA)14	28
Contig36271	1	p6	(CCAGCT)5	30
Contig36320	1	p6	(CCAGCT)5	30
Contig36367	1	p3	(TTG)6	18
Contig36369	1	p2	(TG)11	22
Contig36375	1	p2	(CA)13	26
Contig36392	1	p3	(TAA)8	24
Contig36496	1	p2	(TC)17	34
Contig36543	1	p3	(TAT)12	36
Contig36571	1	p2	(AC)10	20
Contig36614	1	p2	(GA)17	34
Contig36639	1	p3	(TGG)9	27
Contig36674	1	p2	(TG)16	32
Contig36737	1	p2	(GA)13	26
Contig36743	1	p2	(TC)11	22
Contig36765	1	p2	(TG)11	22
Contig36782	1	p2	(AC)10	20
Contig36803	1	p4	(CATT)5	20
Contig36811	1	p2	(TG)21	42
Contig36845	1	p2	(CT)17	34
Contig36865	1	p2	(CA)10	20
Contig36880	1	p2	(TG)19	38
Contig37047	1	p4	(ATAC)11	44
Contig37106	1	p3	(AAC)6	18
Contig37107	1	p3	(TTC)7	21
Contig37110	1	p2	(AT)12	24
Contig37131	1	p2	(AC)12	24
Contig37181	1	p2	(AT)17	34
Contig37207	1	p3	(AAT)7	21
Contig37214	1	p2	(TG)20	40
Contig37246	1	p2	(CA)10	20
Contig37259	1	p2	(CA)14	28
Contig37266	1	p3	(GGT)7	21
Contig37269	1	p3	(TGT)7	21
Contig37302	1	p3	(AAT)9	27
Contig37354	1	p4	(GATG)5	20
Contig37365	1	p3	(CAG)6	18
Contig37372	1	p3	(CAA)8	24
Contig37388	1	p2	(GT)11	22
Contig37447	1	p3	(AAT)11	33
Contig37531	1	p3	(GCT)7	21
Contig37585	1	p2	(AT)23	46
Contig37606	1	p2	(AG)14	28
Contig37656	1	c	(TGTA)8tgtgtgtgtgtgtgtatgtatgagtgtgtgtgcatgtatgtatgtatgagtgtgtatgc(ATGT)6(GTAT)6	139
Contig37677	1	p3	(ATA)8	24
Contig37680	1	p3	(TTG)6	18
Contig37690	1	p2	(GT)10	20
Contig37699	1	c	(TC)13(AC)25t(CA)163	403
Contig37711	1	p3	(AAG)7	21
Contig37729	1	p2	(AG)16	32
Contig37754	1	p2	(AT)20	40
Contig37811	1	p2	(TC)12	24
Contig37853	1	c	(AT)10(AG)14	48
Contig37854	1	p4	(ATGG)5	20
Contig37858	1	p2	(AC)12	24
Contig37916	1	p4	(ATGG)5	20
Contig37919	1	p2	(AC)22	44
Contig37934	1	p2	(GT)14	28
Contig37951	1	c	(TATG)8ta(ATGC)5	54
Contig37955	1	p2	(CA)11	22
Contig37970	1	p3	(AAT)8	24
Contig38120	1	p2	(TG)15	30
Contig38152	1	p2	(AC)14	28
Contig38183	1	p4	(TACA)11	44
Contig38225	1	p2	(GT)10	20
Contig38229	1	p4	(TTTA)5	20
Contig38237	1	p3	(TTG)7	21
Contig38260	1	c	(AT)22agtat(AC)16	81
Contig38380	1	p2	(GT)14	28
Contig38478	1	c	(TA)24(TG)20	88
Contig38524	1	p2	(GT)13	26
Contig38562	1	c	(TAA)8catatttaataaa(AAT)7	58
Contig38582	1	p2	(AC)10	20
Contig38611	1	p3	(TAA)6	18
Contig38616	1	p3	(AGC)6	18
Contig38636	1	p3	(ATT)7	21
Contig38751	1	p3	(TTG)7	21
Contig38766	1	p3	(AAT)8	24
Contig38803	1	c	(GT)11ttgtctgtc(TA)11	53
Contig38879	1	p2	(TG)10	20
Contig38892	1	p2	(AG)14	28
Contig38893	1	p4	(TATG)6	24
Contig38921	1	p2	(AT)15	30
Contig38940	1	p2	(TG)10	20
Contig38984	1	p4	(TATC)11	44
Contig38984	2	p4	(TGTA)14	56
Contig39019	1	p3	(AAT)7	21
Contig39033	1	p2	(TA)18	36
Contig39035	1	p2	(AT)10	20
Contig39111	1	p3	(ACA)6	18
Contig39132	1	c	(TTA)8(GTA)10gcagtgttatttttactatggctattattactattattattattac(TAT)6	118
Contig39156	1	p2	(CA)16	32
Contig39213	1	c	(ACA)6acttggttagatgagtttggggtaaagtttctgtctctccaattaactgtgtctatgatatgccatcagaaaggaaaaaaacactcatgcacacg(CA)10	133
Contig39216	1	p4	(ATGT)10	40
Contig39253	1	c	(GT)15cagagagag(GA)10	59
Contig39266	1	p2	(AT)19	38
Contig39272	1	p4	(TACA)11	44
Contig39284	1	p3	(ACT)6	18
Contig39327	1	p3	(ATT)6	18
Contig39331	1	p3	(AAC)6	18
Contig39356	1	p3	(GGT)8	24
Contig39456	1	p3	(TGT)6	18
Contig39469	1	p3	(TAA)12	36
Contig39491	1	p4	(AAAT)5	20
Contig39557	1	p3	(ACA)6	18
Contig39627	1	p3	(TAA)11	33
Contig39641	1	p2	(TC)10	20
Contig39647	1	p3	(GTT)6	18
Contig39687	1	p2	(AT)21	42
Contig39696	1	p3	(AAT)12	36
Contig39697	1	p3	(ATT)17	51
Contig39727	1	p2	(TG)20	40
Contig39782	1	p2	(TA)13	26
Contig39806	1	p2	(TG)10	20
Contig39810	1	p2	(CT)12	24
Contig39890	1	p2	(AC)11	22
Contig39891	1	p3	(ATA)6	18
Contig39893	1	p2	(AT)16	32
Contig39954	1	p3	(GCA)7	21
Contig39958	1	p3	(AAT)15	45
Contig40048	1	p6	(CCAGCT)5	30
Contig40101	1	p3	(TCA)11	33
Contig40105	1	p3	(ATT)11	33
Contig40108	1	c	(AT)20(GT)13	66
Contig40144	1	c	(TACA)5taat(TACA)6	48
Contig40172	1	p2	(AC)21	42
Contig40187	1	p4	(ACAT)12	48
Contig40220	1	p2	(GA)21	42
Contig40228	1	c	(TAA)9tgataataataataattgatactaccactaatg(CTA)10	90
Contig40232	1	p3	(TAT)7	21
Contig40282	1	c	(ACT)6cctatacttactactactactcctattacactactacc(ACT)6	74
Contig40291	1	p2	(CA)12	24
Contig40348	1	p2	(GT)13	26
Contig40355	1	p2	(TG)20	40
Contig40356	1	p4	(TTTG)5	20
Contig40369	1	p3	(AAT)13	39
Contig40383	1	p3	(ATA)15	45
Contig40410	1	p3	(TAG)7	21
Contig40423	1	p2	(GA)13	26
Contig40478	1	p3	(ATT)6	18
Contig40496	1	p3	(TAA)7	21
Contig40513	1	p2	(GT)14	28
Contig40543	1	p3	(AAT)6	18
Contig40548	1	p3	(ATA)17	51
Contig40571	1	c	(TTA)7(TTG)7	42
Contig40571	2	c*	(CGAG)6(GA)18*	57
Contig40579	1	p2	(TA)21	42
Contig40590	1	p3	(ACA)7	21
Contig40676	1	p3	(ATT)6	18
Contig40685	1	p4	(ACAG)5	20
Contig40758	1	p2	(GA)12	24
Contig40779	1	p2	(AC)17	34
Contig40852	1	p2	(CA)15	30
Contig40910	1	p3	(ATA)6	18
Contig40952	1	p2	(GT)12	24
Contig40953	1	p3	(AAT)6	18
Contig40960	1	p3	(TTA)7	21
Contig40980	1	p3	(TTG)6	18
Contig41032	1	p2	(AC)18	36
Contig41050	1	p6	(GAGCTG)5	30
Contig41085	1	p2	(TA)21	42
Contig41135	1	c	(TGTA)6tgtgtgtgcgtgtgtgtgtc(TG)12	68
Contig41139	1	p3	(ATT)10	30
Contig41140	1	p3	(TAT)6	18
Contig41180	1	p2	(CA)13	26
Contig41184	1	p3	(CAA)7	21
Contig41210	1	p3	(TTG)6	18
Contig41284	1	p4	(TGTA)5	20
Contig41287	1	p2	(TA)23	46
Contig41292	1	c	(AAT)11gataataataataatatgtaagggtcatttacttaatgacatttttaatactaataacctatgattgtagttggcaccttaaaagtga(GTT)6	139
Contig41314	1	p4	(ATGT)6	24
Contig41332	1	p3	(ATT)6	18
Contig41351	1	p3	(GGT)9	27
Contig41376	1	p3	(TGA)7	21
Contig41480	1	p3	(TCA)7	21
Contig41489	1	p3	(TAT)6	18
Contig41493	1	p2	(TA)20	40
Contig41536	1	p2	(TG)11	22
Contig41565	1	p3	(GGA)7	21
Contig41567	1	c	(TTA)8gttgtattattga(TAT)17c(AGT)7	110
Contig41587	1	p2	(GA)14	28
Contig41620	1	p2	(AT)16	32
Contig41635	1	p2	(AC)15	30
Contig41647	1	p3	(TGT)7	21
Contig41683	1	p2	(AT)15	30
Contig41760	1	p2	(TA)10	20
Contig41760	2	p3	(TAA)9	27
Contig41768	1	p3	(TAT)10	30
Contig41804	1	p3	(GTT)8	24
Contig41812	1	p3	(TAG)12	36
Contig41852	1	p3	(TTA)9	27
Contig41857	1	p3	(AAT)11	33
Contig41871	1	p2	(AC)15	30
Contig41901	1	p3	(TAA)14	42
Contig41905	1	p3	(AAC)6	18
Contig42031	1	p2	(CT)12	24
Contig42032	1	p3	(TTG)6	18
Contig42033	1	c	(TTA)9ttntac(TAT)6	51
Contig42078	1	p3	(ACA)6	18
Contig42103	1	p2	(AG)11	22
Contig42103	2	p3	(AAT)10	30
Contig42129	1	c	(ATAC)6acatacacacacac(ACAT)16	102
Contig42142	1	p2	(AG)11	22
Contig42192	1	p2	(CA)19	38
Contig42223	1	p4	(TACA)6	24
Contig42225	1	p2	(AT)11	22
Contig42265	1	p2	(AC)18	36
Contig42267	1	c	(TGTA)6tgtgtgtgtgt(GTGC)5(GTAT)7	83
Contig42346	1	p2	(GT)10	20
Contig42406	1	p3	(TAA)6	18
Contig42412	1	p4	(ATAC)7	28
Contig42472	1	p2	(TG)10	20
Contig42497	1	p2	(AC)15	30
Contig42546	1	p3	(ACA)8	24
Contig42557	1	p2	(CA)16	32
Contig42609	1	p3	(ATT)13	39
Contig42628	1	p4	(TATG)14	56
Contig42646	1	p2	(GA)16	32
Contig42659	1	c	(CATC)6catacatgtatgcatacatacatt(CATA)8	80
Contig42690	1	p2	(AT)12	24
Contig42714	1	c	(GTAT)7(GCAT)5tccatgcatgcag(TGTA)12	109
Contig42725	1	p2	(AC)22	44
Contig42755	1	c*	(AG)11(AGAC)8*	52
Contig42755	2	p2	(AC)10	20
Contig42770	1	p3	(ATT)8	24
Contig42797	1	c	(CT)12(CA)11	46
Contig42848	1	p2	(TA)14	28
Contig42904	1	c	(AT)20(GT)19	78
Contig42915	1	p3	(AAC)7	21
Contig42917	1	c	(ATGT)5atgcatata(TGT)8	53
Contig42957	1	p2	(AG)11	22
Contig42966	1	p3	(TAT)6	18
Contig43010	1	p3	(ATA)9	27
Contig43011	1	p4	(TACA)6	24
Contig43044	1	p3	(TTA)16	48
Contig43124	1	p2	(GT)10	20
Contig43127	1	p2	(AC)12	24
Contig43162	1	p2	(AC)17	34
Contig43186	1	p3	(TAA)6	18
Contig43220	1	p3	(GCT)7	21
Contig43225	1	p3	(AAC)6	18
Contig43255	1	p6	(GCTGGA)5	30
Contig43369	1	p3	(TAT)9	27
Contig43403	1	c	(GT)16(AT)14	60
Contig43403	2	p2	(TG)24	48
Contig43417	1	p3	(TCC)7	21
Contig43419	1	p3	(ATG)6	18
Contig43422	1	p2	(TG)14	28
Contig43449	1	c	(ATAC)8atat(ATAC)5ataa(ATAC)10ataa(ATAC)7	132
Contig43498	1	p3	(TAT)9	27
Contig43507	1	c	(TATG)11catgtatgcatgcatgcatgcatgtatgtatggatgtatgg(ATGT)6	109
Contig43513	1	p3	(TTA)6	18
Contig43555	1	p3	(ACA)8	24
Contig43602	1	c	(TAC)6cactatc(ACT)7acctaaacg(ACT)6acc(ACT)8attactactactaccactactagtactatcaatactattactactacc(ACT)8accactactactactatc(ACT)6gataataataatg(ATA)8	245
Contig43620	1	p3	(TGA)7	21
Contig43625	1	p3	(TAA)11	33
Contig43629	1	p2	(GT)10	20
Contig43644	1	p3	(GTT)7	21
Contig43655	1	p2	(GT)12	24
Contig43692	1	p2	(TC)18	36
Contig43694	1	p2	(TA)12	24
Contig43811	1	p3	(AAT)17	51
Contig43825	1	p4	(TGAC)5	20
Contig43859	1	p2	(TG)11	22
Contig43880	1	p4	(ACAT)5	20
Contig43912	1	p3	(TTA)9	27
Contig43994	1	p4	(TGTA)8	32
Contig44043	1	p2	(AC)19	38
Contig44051	1	p2	(AC)22	44
Contig44054	1	p2	(AG)15	30
Contig44096	1	p2	(AG)12	24
Contig44156	1	p4	(GTAT)7	28
Contig44156	2	c	(ATGT)7atgatgtgtgtgtgcgtgtgtgtgtgtgcctgcctgcc(TGCA)5(TGTA)7	114
Contig44249	1	p2	(GT)21	42
Contig44299	1	p2	(TA)21	42
Contig44323	1	p2	(GA)17	34
Contig44421	1	p2	(TA)12	24
Contig44440	1	p3	(ATA)7	21
Contig44443	1	c	(GTA)8tcgttgttgttattg(TTA)9	66
Contig44495	1	p2	(TA)16	32
Contig44524	1	p2	(GT)19	38
Contig44539	1	p2	(GA)18	36
Contig44591	1	p4	(TGTA)8	32
Contig44596	1	c	(TA)21tgtatgtatatatatatatatat(AC)14	93
Contig44615	1	p2	(TA)11	22
Contig44667	1	c	(TTA)6(TAT)7	39
Contig44694	1	p3	(TTA)7	21
Contig44711	1	p2	(AT)12	24
Contig44748	1	p3	(TTA)11	33
Contig44786	1	p2	(TC)11	22
Contig44798	1	p2	(CT)12	24
Contig44809	1	p3	(ATT)7	21
Contig44824	1	p2	(TC)17	34
Contig44829	1	p2	(TA)11	22
Contig44880	1	c	(ATA)11taataataatagtatta(TAT)7	71
Contig44897	1	p3	(AAT)10	30
Contig45040	1	p2	(TA)18	36
Contig45103	1	p3	(ACA)7	21
Contig45154	1	p4	(AATA)13	52
Contig45171	1	p2	(TA)20	40
Contig45175	1	p2	(GA)14	28
Contig45214	1	p3	(TGC)7	21
Contig45223	1	p2	(AC)10	20
Contig45247	1	c	(TTAT)5tatttatttatttatttacttatctatttattcatttatttatctatttatttatttatc(TATT)6catttatttatttatttatctatttgttta(TTAT)6c(TATT)6	183
Contig45278	1	p6	(CCAGCT)6	36
Contig45278	2	p3	(GCA)7	21
Contig45307	1	c	(AG)10attg(CTTC)5	44
Contig45335	1	p2	(TA)11	22
Contig45398	1	p2	(CA)16	32
Contig45453	1	p3	(ATT)7	21
Contig45490	1	c	(CATA)17caaacag(ACAT)7	103
Contig45500	1	p2	(TA)23	46
Contig45565	1	p3	(TTG)7	21
Contig45637	1	p3	(TAT)9	27
Contig45642	1	c	(TGTA)5tgtttgtatgtttgcatgtatgtaagatgaatgtatgtatgtaaaaggtttaacggcacatcaggtat(AC)12	112
Contig45642	2	p3	(TTG)6	18
Contig45645	1	p4	(CATA)7	28
Contig45679	1	p3	(AAT)12	36
Contig45692	1	p3	(AAT)10	30
Contig45720	1	p3	(TTA)6	18
Contig45723	1	p2	(CA)13	26
Contig45775	1	c	(TA)17(GA)19	72
Contig45828	1	p4	(TGTA)12	48
Contig45828	2	p4	(TGTA)5	20
Contig45853	1	p5	(TTTGT)5	25
Contig45943	1	p4	(TATT)5	20
Contig45981	1	p2	(GA)10	20
Contig45983	1	p3	(ACA)7	21
Contig46021	1	p4	(TATG)9	36
Contig46064	1	p3	(ATT)6	18
Contig46072	1	p2	(CA)11	22
Contig46079	1	p3	(GTG)6	18
Contig46099	1	p2	(AT)14	28
Contig46156	1	p3	(TAT)6	18
Contig46176	1	c*	(TC)21(TCG)8*	64
Contig46206	1	p3	(ATT)10	30
Contig46239	1	p3	(TTG)6	18
Contig46277	1	c	(ATCC)5attcatacatccatccatacatacatacatacatt(CATA)10cctacatacatatatacatgctaatatacatacatacatag(ATAC)5	156
Contig46288	1	p2	(CA)23	46
Contig46299	1	p3	(TTA)8	24
Contig46333	1	p2	(AC)18	36
Contig46340	1	p2	(TG)24	48
Contig46384	1	p2	(GT)15	30
Contig46409	1	p3	(TTG)6	18
Contig46410	1	p3	(TTA)8	24
Contig46436	1	p3	(ATA)8	24
Contig46461	1	p2	(AT)18	36
Contig46472	1	p4	(GTGG)5	20
Contig46486	1	p4	(GTAT)20	80
Contig46493	1	p4	(CAAG)5	20
Contig46558	1	p3	(ATA)9	27
Contig46564	1	p2	(CT)12	24
Contig46604	1	p3	(ATT)11	33
Contig46613	1	p4	(ACAT)9	36
Contig46619	1	p3	(ATT)6	18
Contig46740	1	p3	(TTG)7	21
Contig46806	1	c	(GTAT)6gtgtg(TCTA)13	81
Contig46818	1	p3	(ATC)16	48
Contig46883	1	p2	(CT)13	26
Contig46890	1	p3	(TTG)7	21
Contig46895	1	p3	(ATA)7	21
Contig46931	1	p3	(ATT)6	18
Contig46937	1	p2	(AC)12	24
Contig46969	1	p3	(TTG)8	24
Contig46983	1	p2	(CA)10	20
Contig46992	1	p4	(TAAA)5	20
Contig46995	1	p3	(TGT)6	18
Contig46996	1	p3	(AAT)9	27
Contig47105	1	p2	(TG)18	36
Contig47106	1	c	(TACC)9tatttaccaacctacctacctacccattcactatccacccacctcacccagtatatatatctata(TGTC)5	121
Contig47108	1	p4	(GTGC)5	20
Contig47113	1	p4	(TACA)10	40
Contig47124	1	p3	(TTG)8	24
Contig47161	1	p3	(ATT)7	21
Contig47161	2	p2	(TC)10	20
Contig47181	1	c	(CATA)12tatacatacatacatacgtacgtgtacgtacatacat(ACAG)6	109
Contig47181	2	p2	(TA)11	22
Contig47198	1	p4	(ATGT)10	40
Contig47210	1	p2	(AC)12	24
Contig47239	1	c	(TGTA)8tgtgtgtctgtctgtatgtatgtgtgtg(TGTA)11	104
Contig47271	1	p2	(TA)18	36
Contig47302	1	p4	(ACAT)9	36
Contig47306	1	p3	(TGG)6	18
Contig47402	1	c	(AT)14actatatatacacacatatac(AT)12	73
Contig47412	1	p3	(TGT)6	18
Contig47417	1	p2	(CA)13	26
Contig47461	1	c	(TAA)16tg(ATA)17	101
Contig47462	1	c	(TG)18ta(GT)10	58
Contig47489	1	c	(TATG)5atatttgtgtaggtatatgtaatgtg(TGTA)5	66
Contig47650	1	p2	(AT)28	56
Contig47677	1	p3	(AAT)9	27
Contig47697	1	p2	(TA)10	20
Contig47722	1	p3	(TTG)6	18
Contig47732	1	p3	(TAA)6	18
Contig47733	1	p4	(ATTA)5	20
Contig47778	1	p2	(AT)13	26
p-G9PKTWR01A1GA7_length=42_xy=0309_1857_region=1_run=R_2011_09_23_16_45_22_	1	p4	(ATGC)5	20
p-G9PKTWR01AOESM_length=216_xy=0160_3668_region=1_run=R_2011_09_23_16_45_22_	1	p2	(AT)13	26
p-G9PKTWR01AOPHD_length=189_xy=0164_1135_region=1_run=R_2011_09_23_16_45_22_	1	p3	(AAT)10	30
p-G9PKTWR01CC0W6_length=39_xy=0851_1368_region=1_run=R_2011_09_23_16_45_22_	1	p2	(TG)11	22
p-G9PKTWR01BOQBU_length=172_xy=0574_2488_region=1_run=R_2011_09_23_16_45_22_	1	p4	(ACAT)7	28
p-G9PKTWR01AZOAR_length=47_xy=0289_0817_region=1_run=R_2011_09_23_16_45_22_	1	p2	(TG)19	38
p-G9PKTWR01A5UQ8_length=269_xy=0359_2402_region=1_run=R_2011_09_23_16_45_22_	1	p2	(AC)24	48
p-G9PKTWR01B79JU_length=422_xy=0797_0456_region=1_run=R_2011_09_23_16_45_22_	1	c	(AGT)6ggtagtagtagtaatagg(AGT)6	54
p-G9PKTWR01AKK1F_length=234_xy=0117_1265_region=1_run=R_2011_09_23_16_45_22_	1	p3	(ATA)9	27
p-G9PKTWR01BE5TF_length=205_xy=0465_2465_region=1_run=R_2011_09_23_16_45_22_	1	p3	(TCA)6	18
p-G9PKTWR01B084R_length=236_xy=0717_1001_region=1_run=R_2011_09_23_16_45_22_	1	p3	(TTG)7	21
p-G9PKTWR01BPAYD_length=387_xy=0581_0547_region=1_run=R_2011_09_23_16_45_22_	1	p3	(GAG)6	18
p-G9PKTWR01AYSCC_length=37_xy=0279_0362_region=1_run=R_2011_09_23_16_45_22_	1	p2	(AT)18	36
p-G9PKTWR01AKD3Q_length=388_xy=0115_0468_region=1_run=R_2011_09_23_16_45_22_	1	p4	(GTTT)5	20
p-G9PKTWR01AR10H_length=83_xy=0202_1695_region=1_run=R_2011_09_23_16_45_22_	1	p4	(ATGT)5	20
p-G9PKTWR01A9P1Y_length=132_xy=0403_2708_region=1_run=R_2011_09_23_16_45_22_	1	p2	(AC)12	24
p-G9PKTWR01ATNQO_length=54_xy=0220_2782_region=1_run=R_2011_09_23_16_45_22_	1	p3	(GCT)7	21
p-G9PKTWR01BZIYH_length=116_xy=0697_2343_region=1_run=R_2011_09_23_16_45_22_	1	p3	(TTG)7	21
p-G9PKTWR01BKKOV_length=36_xy=0527_1069_region=1_run=R_2011_09_23_16_45_22_	1	p4	(GTAT)7	28
p-G9PKTWR01A6MZ4_length=250_xy=0368_2146_region=1_run=R_2011_09_23_16_45_22_	1	p2	(AC)11	22
p-G9PKTWR01AV2B0_length=174_xy=0248_0318_region=1_run=R_2011_09_23_16_45_22_	1	p4	(TCCA)5	20
p-G9PKTWR01AY8VA_length=388_xy=0284_1300_region=1_run=R_2011_09_23_16_45_22_	1	p4	(TTTA)5	20
p-G9PKTWR01AQPXN_length=235_xy=0187_0825_region=1_run=R_2011_09_23_16_45_22_	1	p3	(TTC)7	21
p-G9PKTWR01BEYVV_length=274_xy=0463_1673_region=1_run=R_2011_09_23_16_45_22_	1	c	(TG)12(AG)11ttagtaattccagtggaataatattaacactacttctatagcctatttacaaattatacaaactactatttgacaaatacctggctattttcatcat(GA)21	185
p-G9PKTWR01A7ZBF_length=173_xy=0383_3321_region=1_run=R_2011_09_23_16_45_22_	1	p2	(AT)10	20
p-G9PKTWR01BQXW3_length=89_xy=0599_3237_region=1_run=R_2011_09_23_16_45_22_	1	p2	(TG)37	74
p-G9PKTWR01AL8ZM_length=83_xy=0136_1136_region=1_run=R_2011_09_23_16_45_22_	1	p2	(AC)13	26
p-G9PKTWR01AXNW0_length=160_xy=0266_1218_region=1_run=R_2011_09_23_16_45_22_	1	p2	(TA)23	46
p-G9PKTWR01BR053_length=427_xy=0612_0857_region=1_run=R_2011_09_23_16_45_22_	1	p2	(AT)10	20
p-G9PKTWR01BALLV_length=231_xy=0413_2641_region=1_run=R_2011_09_23_16_45_22_	1	p3	(TTG)7	21
p-G9PKTWR01AZPT5_length=311_xy=0289_2811_region=1_run=R_2011_09_23_16_45_22_	1	c	(CATG)5(CATA)12catccctttaataagcatcaggctaattttgtagttt(GA)17	139
p-G9PKTWR01AKSL4_length=477_xy=0119_2890_region=1_run=R_2011_09_23_16_45_22_	1	p3	(ATT)7	21
p-G9PKTWR01CIXV7_length=51_xy=0918_2949_region=1_run=R_2011_09_23_16_45_22_	1	p3	(TGT)6	18
p-G9PKTWR01ARYVS_length=356_xy=0201_1734_region=1_run=R_2011_09_23_16_45_22_	1	p4	(ATAG)11	44
p-G9PKTWR01BGK8L_length=347_xy=0481_3571_region=1_run=R_2011_09_23_16_45_22_	1	p2	(AT)11	22
p-G9PKTWR01A3ZHS_length=470_xy=0338_1246_region=1_run=R_2011_09_23_16_45_22_	1	p3	(ACA)8	24
p-G9PKTWR01ARVU4_length=461_xy=0200_1918_region=1_run=R_2011_09_23_16_45_22_	1	p6	(GCTGGA)6	36
p-G9PKTWR01AQG7Q_length=406_xy=0184_1812_region=1_run=R_2011_09_23_16_45_22_	1	p3	(ATT)9	27
p-G9PKTWR01AP7MO_length=187_xy=0181_1678_region=1_run=R_2011_09_23_16_45_22_	1	p2	(AT)19	38
p-G9PKTWR01BIKGQ_length=416_xy=0504_1672_region=1_run=R_2011_09_23_16_45_22_	1	p3	(ATA)6	18
p-G9PKTWR01B5H2G_length=224_xy=0765_2598_region=1_run=R_2011_09_23_16_45_22_	1	p3	(AAT)13	39
p-G9PKTWR01AKHFP_length=457_xy=0116_0691_region=1_run=R_2011_09_23_16_45_22_	1	p3	(TGT)10	30
p-G9PKTWR01A98WJ_length=420_xy=0409_2561_region=1_run=R_2011_09_23_16_45_22_	1	p2	(TG)15	30
p-G9PKTWR01BZL99_length=395_xy=0698_2559_region=1_run=R_2011_09_23_16_45_22_	1	p3	(TTG)8	24
p-G9PKTWR01BH0Z1_length=395_xy=0498_1023_region=1_run=R_2011_09_23_16_45_22_	1	p3	(TTG)8	24
p-G9PKTWR01B5ONM_length=89_xy=0767_2944_region=1_run=R_2011_09_23_16_45_22_	1	p2	(TG)37	74
p-G9PKTWR01A2OHF_length=396_xy=0323_1761_region=1_run=R_2011_09_23_16_45_22_	1	p3	(ATT)7	21
p-G9PKTWR01AUVBN_length=424_xy=0234_1921_region=1_run=R_2011_09_23_16_45_22_	1	p2	(CA)18	36
p-G9PKTWR01AX1VE_length=172_xy=0270_2920_region=1_run=R_2011_09_23_16_45_22_	1	p2	(TA)22	44
p-G9PKTWR01ASP8Q_length=205_xy=0210_0328_region=1_run=R_2011_09_23_16_45_22_	1	p3	(TTA)6	18
p-G9PKTWR01AWJYM_length=66_xy=0253_2684_region=1_run=R_2011_09_23_16_45_22_	1	p4	(CATA)5	20
p-G9PKTWR01A09V9_length=437_xy=0307_1735_region=1_run=R_2011_09_23_16_45_22_	1	p3	(CAA)6	18
p-G9PKTWR01BQN9W_length=62_xy=0596_3026_region=1_run=R_2011_09_23_16_45_22_	1	p2	(TG)11	22
p-G9PKTWR01AURAK_length=388_xy=0233_0794_region=1_run=R_2011_09_23_16_45_22_	1	p6	(CCAGCT)5	30
p-G9PKTWR01A2G2X_length=390_xy=0321_0359_region=1_run=R_2011_09_23_16_45_22_	1	c	(TAA)13tg(ATA)6acaacaacaacaataataataataataacaataataataatacaataataatgataataatg(ATA)12	157
p-G9PKTWR01BC418_length=178_xy=0442_2382_region=1_run=R_2011_09_23_16_45_22_	1	c	(TAA)6agataacaacgaaacagcaacag(TAA)7	62
p-G9PKTWR01BY5OM_length=389_xy=0693_1524_region=1_run=R_2011_09_23_16_45_22_	1	p2	(AT)11	22
p-G9PKTWR01B1DXU_length=176_xy=0718_3136_region=1_run=R_2011_09_23_16_45_22_	1	p4	(TCCA)5	20
p-G9PKTWR01AMGFC_length=149_xy=0138_2582_region=1_run=R_2011_09_23_16_45_22_	1	p2	(GT)11	22
p-G9PKTWR01A9RUG_length=460_xy=0404_0934_region=1_run=R_2011_09_23_16_45_22_	1	p6	(GCTGGA)5	30
p-G9PKTWR01AMFMK_length=460_xy=0138_1546_region=1_run=R_2011_09_23_16_45_22_	1	p3	(ACA)6	18
p-G9PKTWR01BLQ0H_length=189_xy=0540_2671_region=1_run=R_2011_09_23_16_45_22_	1	p2	(TG)14	28
p-G9PKTWR01BZU0O_length=142_xy=0701_1590_region=1_run=R_2011_09_23_16_45_22_	1	p3	(GCT)7	21
p-G9PKTWR01BDZR4_length=317_xy=0452_1234_region=1_run=R_2011_09_23_16_45_22_	1	c	(CATG)5(CATA)12catccctttaataagcatcaggctaattttgagttt(GA)16	136
p-G9PKTWR01ANATF_length=443_xy=0148_1009_region=1_run=R_2011_09_23_16_45_22_	1	p3	(AAT)11	33
p-G9PKTWR01BAMBO_length=137_xy=0413_3570_region=1_run=R_2011_09_23_16_45_22_	1	p3	(TTG)7	21
p-G9PKTWR01A1IA7_length=41_xy=0310_0353_region=1_run=R_2011_09_23_16_45_22_	1	p6	(GCTGGA)5	30
p-G9PKTWR01CD6F0_length=369_xy=0864_1934_region=1_run=R_2011_09_23_16_45_22_	1	c	(TATG)15catgtatgtatgtatgtac(GTAT)8gtgtgtgtgtg(TGTA)8gtn(TGTA)13a(GTAT)12gtagtg(TGTA)8	296
p-G9PKTWR01AVIHM_length=132_xy=0241_3272_region=1_run=R_2011_09_23_16_45_22_	1	p2	(AC)12	24
p-G9PKTWR01AMOE8_length=120_xy=0141_0658_region=1_run=R_2011_09_23_16_45_22_	1	p2	(CT)14	28
p-G9PKTWR01BM2NC_length=285_xy=0555_2966_region=1_run=R_2011_09_23_16_45_22_	1	c	(AT)11(AC)11	44
p-G9PKTWR01ANNTD_length=310_xy=0152_1471_region=1_run=R_2011_09_23_16_45_22_	1	p3	(TAA)10	30
p-G9PKTWR01A4DNG_length=331_xy=0342_3210_region=1_run=R_2011_09_23_16_45_22_	1	p2	(AT)12	24
p-G9PKTWR01AVQMF_length=60_xy=0244_1525_region=1_run=R_2011_09_23_16_45_22_	1	p2	(AC)13	26
p-G9PKTWR01CAUWM_length=417_xy=0826_2660_region=1_run=R_2011_09_23_16_45_22_	1	p3	(GTA)6	18
p-G9PKTWR01CAUWM_length=417_xy=0826_2660_region=1_run=R_2011_09_23_16_45_22_	2	c	(GTA)6ttacatgttgtaaaaagtgtagtagtattacatggttgtagaagtagtagtagtattacatgtt(GTA)6ttacatgttgtagtaatagtagcagtattacatgtt(GTA)6	154
p-G9PKTWR01A97X8_length=179_xy=0409_1326_region=1_run=R_2011_09_23_16_45_22_	1	p2	(AT)10	20
p-G9PKTWR01BCICB_length=328_xy=0435_1609_region=1_run=R_2011_09_23_16_45_22_	1	p2	(TG)12	24
p-G9PKTWR01AOO01_length=129_xy=0164_0547_region=1_run=R_2011_09_23_16_45_22_	1	p2	(TA)19	38
p-G9PKTWR01BOCK3_length=249_xy=0570_1061_region=1_run=R_2011_09_23_16_45_22_	1	p6	(CCAGCT)5	30
p-G9PKTWR01A3D6K_length=231_xy=0331_2298_region=1_run=R_2011_09_23_16_45_22_	1	p2	(CT)10	20
p-G9PKTWR01B1J4X_length=390_xy=0720_2975_region=1_run=R_2011_09_23_16_45_22_	1	p2	(CT)13	26
p-G9PKTWR01AORZY_length=416_xy=0165_0300_region=1_run=R_2011_09_23_16_45_22_	1	p4	(ATCC)5	20
p-G9PKTWR01B3VFR_length=288_xy=0747_0341_region=1_run=R_2011_09_23_16_45_22_	1	p2	(AC)15	30
p-G9PKTWR01A7FIN_length=244_xy=0377_2237_region=1_run=R_2011_09_23_16_45_22_	1	p2	(TG)13	26
p-G9PKTWR01BNL04_length=116_xy=0561_3510_region=1_run=R_2011_09_23_16_45_22_	1	c	(AG)14gaggagggagga(AG)10	60
p-G9PKTWR01AKVU8_length=383_xy=0120_3010_region=1_run=R_2011_09_23_16_45_22_	1	p2	(TA)87	174
p-G9PKTWR01ASEKM_length=308_xy=0206_1588_region=1_run=R_2011_09_23_16_45_22_	1	p2	(AC)10	20
p-G9PKTWR01BBSYI_length=410_xy=0427_1480_region=1_run=R_2011_09_23_16_45_22_	1	p3	(ACA)6	18
p-G9PKTWR01AV0OV_length=140_xy=0247_2285_region=1_run=R_2011_09_23_16_45_22_	1	c	(AAT)7(AAG)7	42
p-G9PKTWR01BHS8L_length=305_xy=0495_3251_region=1_run=R_2011_09_23_16_45_22_	1	p2	(AT)12	24
p-G9PKTWR01AYFRR_length=363_xy=0275_0453_region=1_run=R_2011_09_23_16_45_22_	1	p3	(TGA)11	33
p-G9PKTWR01A3PU4_length=316_xy=0335_1054_region=1_run=R_2011_09_23_16_45_22_	1	p2	(TG)10	20
p-G9PKTWR01ARI2W_length=51_xy=0196_1734_region=1_run=R_2011_09_23_16_45_22_	1	p2	(TG)14	28
p-G9PKTWR01BCZKB_length=273_xy=0440_3449_region=1_run=R_2011_09_23_16_45_22_	1	p2	(AC)16	32
p-G9PKTWR01A2TUU_length=241_xy=0325_0532_region=1_run=R_2011_09_23_16_45_22_	1	p2	(CA)17	34
p-G9PKTWR01B599S_length=235_xy=0774_2286_region=1_run=R_2011_09_23_16_45_22_	1	p3	(ATT)8	24
p-G9PKTWR01ATF5K_length=435_xy=0218_1142_region=1_run=R_2011_09_23_16_45_22_	1	c	(TAA)7ttagtatgatggtaatgtttaaattataataataataata(ATT)6	79
p-G9PKTWR01AYG5T_length=357_xy=0275_2255_region=1_run=R_2011_09_23_16_45_22_	1	p2	(TG)11	22
p-G9PKTWR01BAN5J_length=147_xy=0414_1845_region=1_run=R_2011_09_23_16_45_22_	1	p2	(TG)12	24
p-G9PKTWR01A7Y40_length=138_xy=0383_3090_region=1_run=R_2011_09_23_16_45_22_	1	p2	(AT)20	40
p-G9PKTWR01B8UKF_length=394_xy=0803_3117_region=1_run=R_2011_09_23_16_45_22_	1	p3	(ATA)11	33
p-G9PKTWR01A3KBM_length=374_xy=0333_2064_region=1_run=R_2011_09_23_16_45_22_	1	p3	(CTA)6	18
p-G9PKTWR01AZ9KZ_length=318_xy=0295_3825_region=1_run=R_2011_09_23_16_45_22_	1	p3	(TAG)6	18
p-G9PKTWR01CF41E_length=259_xy=0886_3312_region=1_run=R_2011_09_23_16_45_22_	1	p3	(TTG)6	18
p-G9PKTWR01AVO6H_length=113_xy=0243_3751_region=1_run=R_2011_09_23_16_45_22_	1	p3	(ATG)6	18
p-G9PKTWR01AX3SF_length=486_xy=0271_1309_region=1_run=R_2011_09_23_16_45_22_	1	p3	(ACA)7	21
p-G9PKTWR01ASFKS_length=32_xy=0206_2890_region=1_run=R_2011_09_23_16_45_22_	1	p2	(AT)15	30
p-G9PKTWR01AKCEY_length=280_xy=0114_2376_region=1_run=R_2011_09_23_16_45_22_	1	p3	(TTG)7	21
p-G9PKTWR01BTGGJ_length=380_xy=0628_1793_region=1_run=R_2011_09_23_16_45_22_	1	p3	(ATA)8	24
p-G9PKTWR01BJVQ3_length=31_xy=0519_1517_region=1_run=R_2011_09_23_16_45_22_	1	p2	(AT)15	30
p-G9PKTWR01AW9RS_length=192_xy=0261_3366_region=1_run=R_2011_09_23_16_45_22_	1	p2	(GT)10	20
p-G9PKTWR01ATO69_length=502_xy=0221_0579_region=1_run=R_2011_09_23_16_45_22_	1	p3	(TAT)10	30
p-G9PKTWR01BG2H3_length=362_xy=0487_1369_region=1_run=R_2011_09_23_16_45_22_	1	p4	(ATCC)7	28
p-G9PKTWR01A74M6_length=459_xy=0385_2032_region=1_run=R_2011_09_23_16_45_22_	1	c	(TAT)11taa(ATT)7	57
p-G9PKTWR01BRAKN_length=379_xy=0603_3253_region=1_run=R_2011_09_23_16_45_22_	1	p2	(TG)15	30
p-G9PKTWR01BQ34B_length=391_xy=0601_3081_region=1_run=R_2011_09_23_16_45_22_	1	p4	(AATA)5	20
p-G9PKTWR01AVQ75_length=37_xy=0244_2307_region=1_run=R_2011_09_23_16_45_22_	1	p2	(AT)16	32
p-G9PKTWR01AUXPX_length=409_xy=0235_0931_region=1_run=R_2011_09_23_16_45_22_	1	p4	(GTAT)5	20
p-G9PKTWR01AQUHZ_length=475_xy=0188_2645_region=1_run=R_2011_09_23_16_45_22_	1	p3	(TTG)7	21
p-G9PKTWR01BR5SY_length=430_xy=0613_2768_region=1_run=R_2011_09_23_16_45_22_	1	p3	(TAT)9	27
p-G9PKTWR01AVY3B_length=195_xy=0247_0213_region=1_run=R_2011_09_23_16_45_22_	1	p2	(CT)11	22
p-G9PKTWR01BS01F_length=33_xy=0623_2289_region=1_run=R_2011_09_23_16_45_22_	1	p2	(AT)10	20
p-G9PKTWR01B540X_length=100_xy=0772_3679_region=1_run=R_2011_09_23_16_45_22_	1	p2	(TA)13	26
p-G9PKTWR01BPCXF_length=99_xy=0581_3105_region=1_run=R_2011_09_23_16_45_22_	1	c	(GA)20(AG)13	66
p-G9PKTWR01BS063_length=441_xy=0623_2493_region=1_run=R_2011_09_23_16_45_22_	1	p2	(CA)17	34
p-G9PKTWR01AN6DA_length=292_xy=0158_0940_region=1_run=R_2011_09_23_16_45_22_	1	p2	(CA)22	44
p-G9PKTWR01A2C89_length=351_xy=0319_3595_region=1_run=R_2011_09_23_16_45_22_	1	p3	(CAA)6	18
p-G9PKTWR01AZLWU_length=477_xy=0288_1820_region=1_run=R_2011_09_23_16_45_22_	1	c	(TGT)9tgggtttaacgcctatttttcagcacgcgattggctatacatggcggccagtattaatggtggaggaagaacccc(ACA)7	123
p-G9PKTWR01B3DZ3_length=300_xy=0741_2321_region=1_run=R_2011_09_23_16_45_22_	1	p3	(GCT)6	18
p-G9PKTWR01BUSEB_length=390_xy=0643_2481_region=1_run=R_2011_09_23_16_45_22_	1	p2	(TG)11	22
p-G9PKTWR01BAF15_length=258_xy=0411_3643_region=1_run=R_2011_09_23_16_45_22_	1	p3	(TTG)7	21
p-G9PKTWR01A6HG1_length=372_xy=0366_3171_region=1_run=R_2011_09_23_16_45_22_	1	p2	(AC)12	24
p-G9PKTWR01AXSJF_length=394_xy=0267_3113_region=1_run=R_2011_09_23_16_45_22_	1	p3	(GTT)7	21
p-G9PKTWR01AZY68_length=54_xy=0292_2658_region=1_run=R_2011_09_23_16_45_22_	1	p2	(AT)13	26
p-G9PKTWR01BNRHS_length=365_xy=0563_2398_region=1_run=R_2011_09_23_16_45_22_	1	p2	(TA)16	32
p-G9PKTWR01BJUWG_length=303_xy=0519_0414_region=1_run=R_2011_09_23_16_45_22_	1	p2	(GT)11	22
p-G9PKTWR01A8PV6_length=94_xy=0392_0900_region=1_run=R_2011_09_23_16_45_22_	1	p2	(AT)18	36
p-G9PKTWR01ANI4Z_length=327_xy=0150_3601_region=1_run=R_2011_09_23_16_45_22_	1	p2	(CA)11	22
p-G9PKTWR01A6WON_length=462_xy=0371_2405_region=1_run=R_2011_09_23_16_45_22_	1	p3	(ATA)9	27
p-G9PKTWR01A9UK9_length=302_xy=0405_0395_region=1_run=R_2011_09_23_16_45_22_	1	c	(TG)10(AG)10	40
p-G9PKTWR01AQUG3_length=370_xy=0188_2613_region=1_run=R_2011_09_23_16_45_22_	1	c	(GAT)6a(ATG)6	37
p-G9PKTWR01AQUG3_length=370_xy=0188_2613_region=1_run=R_2011_09_23_16_45_22_	2	c	(TG)12tc(TATG)7	54
p-G9PKTWR01AUM5V_length=343_xy=0231_3633_region=1_run=R_2011_09_23_16_45_22_	1	p2	(GT)16	32
p-G9PKTWR01APTDX_length=160_xy=0176_3699_region=1_run=R_2011_09_23_16_45_22_	1	p2	(AT)19	38
p-G9PKTWR01APN5S_length=500_xy=0175_1022_region=1_run=R_2011_09_23_16_45_22_	1	p3	(ACA)6	18
p-G9PKTWR01A3M4Y_length=81_xy=0334_1616_region=1_run=R_2011_09_23_16_45_22_	1	p3	(GTT)6	18
p-G9PKTWR01A0OV1_length=313_xy=0300_3183_region=1_run=R_2011_09_23_16_45_22_	1	p2	(AC)17	34
[truncated: 6,238 more rows]
